# Supplementary material for: A fast and specific fluorescent probe for thioredoxin reductase that works via disulphide bond cleavage
Source: Nat Commun. 2019 Jun 21;10:2745. doi: 10.1038/s41467-019-10807-8 (PMC6588570; doi:10.1038/s41467-019-10807-8)
Supplement: Supplementary file 4 — Source Data [file 41467_2019_10807_MOESM4_ESM.xlsx]

## Sheet: Figure 2A
Figure 2A
	data 1	HPLC chromatogram of TRFS-green						data 2	HPLC chromatogram of ANA						data 3	TRFS-green+TCEP-10 min
	data 4	TRFS-green+TCEP-30 min						data 5	TRFS-green+TCEP-60 min						data 6	TRFS-green+TCEP-120 min
	data 7	TRFS-green+TCEP-240 min						data 8	TRFS-green+TCEP-360 min						data 9	TRFS-green+TCEP-480 min
	data 10	TRFS-green+TCEP-24 h

## Sheet: Figure 2B
	Figure 2B
	data		TRFS-green	intermediate	ANA
		0 h	20 uM	0 uM	0 uM
		0.17 h	0.36	18.21	0.56
		0.5 h	0.32	19.08	1.23
		1 h	0	20.02	2.53
		2 h	0	16.04	4.49
		4 h	0	5.44	12.8
		6 h	0	1.23	12.84
		8 h	0	1.06	12.98
		24 h	0	0.5	14.46

## Sheet: Table3
								raw data:the decay of A340
data1									blank						compound 1						compound 2						compound 3						compound 4						compound 5						compound 6
		TrxR/NADPH (10-4/s）						time (s)	GR/GSH+NADPH (triplicate)			TrxR+NADPH (triplicate)			GR/GSH+NADPH			TrxR+NADPH			GR/GSH+NADPH			TrxR+NADPH			GR/GSH+NADPH			TrxR+NADPH			GR/GSH+NADPH			TrxR+NADPH			GR/GSH+NADPH			TrxR+NADPH			GR/GSH+NADPH			TrxR+NADPH
	compound	replicated 1	replicated 2	replicated 3	average	SD		0	1.19934	1.19228	1.21834	1.2094	1.19729	1.2135	1.18009	1.1906	1.19814	1.20169	1.18298	1.19579	1.18009	1.2087	1.18854	1.19737	1.18802	1.20357	1.18014	1.19734	1.19168	1.13484	1.12825	1.19615	1.20702	1.1825	1.19059	1.20403	1.201	1.20944	1.20453	1.18833	1.17683	1.20126	1.20868	1.20338	1.19189	1.18438	1.20957	1.19324	1.19226
	blank	0.5112	0.5224	0.5904	0.541333	0.0428604		19.99	1.19805	1.19126	1.21548	1.20782	1.19419	1.21526	1.17886	1.18864	1.19586	1.19908	1.17997	1.19318	1.17886	1.20585	1.18553	1.19189	1.18328	1.19909	1.17842	1.19532	1.18896	1.08426	1.0687	1.15344	1.19571	1.1795	1.18593	1.20183	1.19991	1.20724	1.18364	1.1811	1.17694	1.19564	1.20374	1.19776	1.18958	1.1831	1.20826	1.18746	1.19348
	1	0.94245	1.2005	1.3215	1.15482	0.158082		39.99	1.19682	1.18992	1.21509	1.20731	1.19132	1.21722	1.17817	1.18667	1.19417	1.19699	1.17844	1.19009	1.17617	1.20509	1.18452	1.18871	1.17788	1.19091	1.17654	1.20101	1.18708	1.04894	1.02062	1.10231	1.2078	1.17664	1.18137	1.20264	1.19889	1.20705	1.1907	1.17524	1.162	1.19005	1.19714	1.19217	1.18871	1.18047	1.20576	1.18665	1.20788
	2	2.141	2.682	2.911	2.578	0.322838		59.99	1.20019	1.18748	1.21402	1.20625	1.19019	1.21035	1.17535	1.18579	1.19232	1.19563	1.17626	1.18673	1.17435	1.20321	1.18233	1.18477	1.17124	1.18397	1.1744	1.19171	1.18374	1.01551	0.997504	1.06063	1.19957	1.17384	1.18014	1.1907	1.19744	1.20611	1.2001	1.16847	1.1544	1.18553	1.19254	1.18765	1.18575	1.17918	1.20607	1.18433	1.20999
	3	19.99	21.92	22.87	21.5933	1.19823		79.99	1.1943	1.18626	1.21204	1.20528	1.18517	1.20928	1.17405	1.18501	1.19104	1.19436	1.17335	1.18346	1.17304	1.20149	1.17921	1.182	1.16694	1.1802	1.17344	1.19003	1.18098	0.969276	0.940763	1.0384	1.19651	1.17075	1.17108	1.20034	1.19621	1.20844	1.17879	1.16216	1.14709	1.18026	1.18638	1.18038	1.18512	1.17727	1.20229	1.18873	1.2098
	4	0.4122	0.5576	0.588	0.519267	0.0767181		99.99	1.19307	1.18424	1.21062	1.20423	1.18058	1.20813	1.17256	1.18206	1.18956	1.19214	1.17055	1.18124	1.17156	1.19885	1.1776	1.17636	1.16091	1.17556	1.17192	1.18866	1.17846	0.935168	0.9074	1.01046	1.19332	1.16674	1.16689	1.19725	1.19371	1.20297	1.17264	1.15497	1.13942	1.17502	1.18125	1.17314	1.18271	1.17593	1.20075	1.18656	1.21294
	5	2.571	2.7312	2.811	2.7044	0.0997954		120	1.19179	1.1826	1.21021	1.20327	1.17661	1.20677	1.17127	1.1814	1.18827	1.19007	1.16843	1.17918	1.16926	1.19742	1.17532	1.17144	1.15548	1.16864	1.16936	1.1879	1.1749	0.894473	0.881184	0.987231	1.19135	1.16395	1.16192	1.19939	1.1885	1.1998	1.16029	1.14864	1.13259	1.17009	1.17489	1.17021	1.18149	1.17369	1.19776	1.18822	1.21473
	6	0.1124	0.2012	0.4124	0.242	0.125827		140	1.19051	1.18186	1.20704	1.2022	1.18038	1.20151	1.17038	1.17934	1.18733	1.1884	1.16653	1.1775	1.16838	1.19611	1.1734	1.16789	1.15071	1.16191	1.17026	1.18457	1.1728	0.875548	0.855938	0.967885	1.18844	1.16086	1.15701	1.18258	1.18355	1.18799	1.15948	1.14159	1.12478	1.16711	1.17001	1.16423	1.18087	1.17298	1.19614	1.18873	1.21764
	7	0.3152	0.3922	0.5572	0.421533	0.10095		160	1.18935	1.1794	1.20032	1.20128	1.17967	1.20995	1.1689	1.17845	1.18582	1.18663	1.16587	1.17473	1.1669	1.18886	1.17089	1.16334	1.1455	1.15654	1.16609	1.18267	1.17033	0.857773	0.831478	0.950666	1.18637	1.15773	1.15294	1.19795	1.18067	1.20056	1.15287	1.1347	1.11757	1.16296	1.16525	1.16008	1.17876	1.17061	1.19436	1.18758	1.21933
	8	0.3224	0.3914	0.4927	0.402167	0.0699403		180	1.18723	1.17817	1.19832	1.20003	1.17857	1.20413	1.16772	1.17634	1.18465	1.18472	1.16699	1.17222	1.16457	1.19213	1.16871	1.15879	1.1395	1.15199	1.16438	1.18037	1.16692	0.832358	0.8129	0.930865	1.18376	1.15436	1.14833	1.19957	1.17697	1.19852	1.14713	1.1283	1.10943	1.16134	1.16264	1.15246	1.17634	1.16745	1.19469	1.18525	1.21844
	9	2.2117	2.5084	3.504	2.74137	0.552699		200	1.19489	1.17631	1.2052	1.19912	1.17437	1.20422	1.16335	1.17433	1.18034	1.18304	1.16023	1.16674	1.16305	1.19006	1.16701	1.15434	1.13484	1.14254	1.16319	1.17941	1.16573	0.826296	0.794426	0.915935	1.18005	1.15175	1.14362	1.20142	1.17376	1.19703	1.14093	1.12239	1.10123	1.15856	1.16219	1.14687	1.17515	1.16691	1.19286	1.18527	1.21966
								219.99	1.18543	1.17527	1.19635	1.19875	1.1844	1.20497	1.16412	1.17361	1.18124	1.17994	1.15712	1.16674	1.16281	1.18886	1.16471	1.15081	1.12783	1.13801	1.16133	1.17704	1.16287	0.812549	0.777413	0.901591	1.17671	1.14728	1.13828	1.20021	1.17024	1.19582	1.13398	1.11509	1.09443	1.156	1.14823	1.14121	1.17309	1.16493	1.19341	1.18542	1.22112
data2								239.99	1.1909	1.173	1.2019	1.1962	1.17787	1.20406	1.16008	1.17155	1.17705	1.17891	1.15739	1.15861	1.16008	1.18683	1.16248	1.14578	1.12361	1.13598	1.15923	1.175	1.15946	0.8071	0.763724	0.887254	1.17421	1.14517	1.13378	1.19869	1.16727	1.1943	1.12691	1.10759	1.08621	1.152	1.14307	1.13591	1.17144	1.16336	1.19418	1.18715	1.21752
		GSH/GR/NADPH (10-4/s)						259.99	1.19364	1.17159	1.20472	1.19633	1.17962	1.20643	1.15766	1.17084	1.17455	1.17601	1.15758	1.1549	1.15766	1.18507	1.16098	1.1411	1.11983	1.1343	1.15802	1.17325	1.16156	0.785119	0.751026	0.874476	1.17288	1.14254	1.12945	1.19918	1.16339	1.19479	1.12177	1.10123	1.08069	1.15178	1.13921	1.1309	1.16949	1.16183	1.19248	1.18329	1.22339
	compound	replicated 1	replicated 2	replicated 3	average	SD		279.99	1.18941	1.17063	1.20041	1.19484	1.17475	1.20294	1.15961	1.16812	1.1767	1.17357	1.15559	1.15246	1.15961	1.18315	1.16235	1.1376	1.11467	1.1338	1.1574	1.17097	1.15894	0.772908	0.739499	0.863691	1.17028	1.13881	1.12485	1.20153	1.1602	1.19714	1.11695	1.09609	1.07192	1.14794	1.13546	1.12707	1.16647	1.15966	1.19075	1.18376	1.22375
	blank	0.6308	0.6957	0.7627	0.6964	0.0538502		300	1.19187	1.16822	1.20282	1.19453	1.17686	1.20593	1.15553	1.16769	1.17224	1.17031	1.15388	1.1492	1.15553	1.18095	1.15871	1.13308	1.11086	1.13228	1.16113	1.169	1.15867	0.762672	0.730733	0.85245	1.17092	1.13581	1.12049	1.19846	1.16145	1.19407	1.11689	1.08917	1.06412	1.14504	1.13239	1.12416	1.17076	1.15838	1.19321	1.18423	1.22065
	1	0.7202	0.7844	0.9082	0.804267	0.0780257		319.99	1.18992	1.16752	1.20014	1.1891	1.17604	1.2005	1.1559	1.16528	1.1729	1.16325	1.15223	1.14214	1.1559	1.17971	1.15836	1.12901	1.10446	1.12821	1.15604	1.16842	1.15358	0.7526	0.720668	0.843841	1.16794	1.13207	1.11551	1.19719	1.15525	1.1928	1.11115	1.08248	1.05724	1.145	1.12949	1.12412	1.16509	1.15579	1.19111	1.1839	1.22473
	2	0.8555	0.9115	1.085	0.950667	0.0977005		340	1.18812	1.16545	1.19923	1.19124	1.17589	1.20264	1.15573	1.1637	1.17268	1.16083	1.15193	1.13972	1.15573	1.17698	1.15835	1.1243	1.10088	1.1265	1.15948	1.16711	1.15702	0.744001	0.71284	0.834326	1.1672	1.12803	1.11077	1.19843	1.15482	1.19404	1.11632	1.07509	1.04716	1.13745	1.12538	1.11657	1.16687	1.15476	1.1927	1.18184	1.22052
	3	0.8603	0.9152	1.3283	1.0346	0.208883		360	1.18885	1.1648	1.19965	1.19084	1.17787	1.20224	1.15345	1.16204	1.17035	1.15836	1.14955	1.13725	1.15345	1.17539	1.15652	1.12051	1.0974	1.12571	1.15528	1.16487	1.15282	0.735646	0.705598	0.824684	1.16331	1.12706	1.10688	1.19654	1.15119	1.19215	1.11309	1.06951	1.04539	1.13881	1.12084	1.11793	1.16521	1.15489	1.19176	1.18439	1.22264
	4	1.3074	1.554	2.3547	1.7387	0.447061		380	1.18858	1.1626	1.19966	1.18976	1.17548	1.20116	1.15326	1.16021	1.1703	1.15657	1.15112	1.13546	1.15326	1.17418	1.15624	1.11593	1.09261	1.12247	1.15547	1.1635	1.15301	0.726329	0.698501	0.818614	1.164	1.12349	1.10157	1.19588	1.14564	1.19148	1.11106	1.06436	1.04336	1.1371	1.11661	1.11623	1.16317	1.15181	1.19058	1.18107	1.22031
	5	3.192	3.32	3.7452	3.41907	0.236457		400	1.18945	1.16061	1.20066	1.18865	1.17141	1.20005	1.15224	1.15969	1.16925	1.1539	1.14518	1.13279	1.15224	1.17282	1.15536	1.11545	1.08618	1.11865	1.15682	1.16282	1.15437	0.719807	0.692158	0.811703	1.16221	1.1229	1.09978	1.19481	1.14493	1.19042	1.10674	1.0592	1.03904	1.13018	1.11431	1.1093	1.16464	1.14941	1.19142	1.18174	1.22086
	6	0.8625	0.8712	0.9012	0.8783	0.0165777		419.99	1.18918	1.15922	1.20065	1.19164	1.17003	1.20304	1.15116	1.15747	1.16816	1.15258	1.14851	1.13147	1.15116	1.16983	1.15485	1.10414	1.0822	1.11734	1.15066	1.16175	1.1482	0.712029	0.685336	0.803684	1.15814	1.11908	1.09571	1.19152	1.1413	1.18713	1.10356	1.05123	1.03587	1.13051	1.11075	1.10963	1.16183	1.14767	1.18981	1.18038	1.2205
	7	0.7245	0.7724	0.8284	0.7751	0.0424599		440	1.19003	1.15736	1.20133	1.19335	1.17576	1.20475	1.14876	1.15665	1.16568	1.15261	1.14153	1.1315	1.14876	1.1656	1.15119	1.10299	1.08023	1.11619	1.14964	1.1608	1.14718	0.705285	0.678599	0.798432	1.15752	1.11672	1.09509	1.19299	1.13614	1.1886	1.1013	1.04627	1.0336	1.12903	1.10811	1.10816	1.16368	1.14785	1.19087	1.17992	1.21917
	8	1.0757	1.0862	1.1942	1.1187	0.0535584		460	1.18489	1.15743	1.19857	1.19135	1.17704	1.20275	1.14811	1.15686	1.16515	1.14675	1.146	1.12565	1.14811	1.1678	1.15125	1.10087	1.07499	1.11407	1.15331	1.15767	1.15085	0.699363	0.675562	0.793359	1.15606	1.11548	1.09363	1.19132	1.1343	1.18693	1.09796	1.03881	1.03026	1.12431	1.1051	1.10343	1.16001	1.14397	1.18876	1.18254	1.21903
	9	1.537	2.1827	2.4947	2.07147	0.398812		480	1.1848	1.16001	1.19554	1.18994	1.17878	1.20134	1.14749	1.15512	1.16447	1.14817	1.14472	1.12706	1.14749	1.16325	1.15055	1.09693	1.07228	1.11014	1.15171	1.15647	1.14925	0.695185	0.670213	0.788144	1.15619	1.11183	1.09376	1.19279	1.1312	1.1884	1.0945	1.03199	1.0268	1.12506	1.10223	1.10418	1.16014	1.14368	1.18883	1.18199	1.21756
								500.01	1.18847	1.15395	1.19912	1.19057	1.17564	1.20197	1.14631	1.15088	1.16363	1.14525	1.14294	1.12414	1.14631	1.1624	1.14935	1.09974	1.06685	1.11294	1.14981	1.15388	1.14735	0.689507	0.666513	0.781479	1.15375	1.1082	1.09132	1.19046	1.1276	1.18607	1.09316	1.02469	1.02547	1.11752	1.09452	1.09664	1.15849	1.14263	1.18789	1.17586	1.21469
								520.01	1.18785	1.1529	1.19888	1.18806	1.17105	1.19946	1.14476	1.14963	1.16162	1.14242	1.14157	1.12131	1.14476	1.16763	1.14735	1.09683	1.06288	1.11003	1.15024	1.15581	1.14778	0.683271	0.662849	0.776672	1.152	1.10686	1.08957	1.19271	1.12472	1.18832	1.08472	1.01807	1.01702	1.11652	1.0901	1.09564	1.15914	1.14089	1.18826	1.17793	1.2185
								540	1.18616	1.15186	1.19763	1.1916	1.17501	1.203	1.14205	1.14324	1.15932	1.14197	1.14241	1.12086	1.14205	1.16245	1.14525	1.09394	1.06011	1.10714	1.14977	1.1528	1.14731	0.678927	0.656951	0.77284	1.14829	1.1056	1.08586	1.1897	1.12084	1.18531	1.08468	1.01288	1.01698	1.11549	1.08842	1.09461	1.15873	1.13685	1.18802	1.17955	1.21771
								560.01	1.18645	1.14675	1.19707	1.19217	1.17853	1.20358	1.14503	1.14997	1.16204	1.14371	1.13576	1.1226	1.14503	1.16247	1.14837	1.09057	1.05408	1.10377	1.14629	1.15	1.14383	0.674883	0.654768	0.766852	1.14566	1.10202	1.08323	1.19036	1.11789	1.18597	1.07798	1.00468	1.01028	1.11001	1.08336	1.08913	1.15838	1.13508	1.18782	1.1784	1.21246
								580	1.18657	1.14798	1.19748	1.19162	1.17215	1.20302	1.14352	1.14481	1.16052	1.14053	1.13869	1.11942	1.14252	1.16283	1.14574	1.08845	1.04987	1.10165	1.14511	1.14892	1.14265	0.669996	0.651828	0.764717	1.14414	1.10006	1.08171	1.18902	1.11727	1.18463	1.07747	0.998913	1.00977	1.1076	1.08104	1.08673	1.15592	1.13578	1.1864	1.17852	1.21463
								600	1.18422	1.14675	1.19565	1.18739	1.17744	1.19879	1.14011	1.14315	1.15732	1.13947	1.13737	1.11836	1.14011	1.1584	1.14316	1.08948	1.04746	1.10268	1.1444	1.14527	1.14194	0.666724	0.646598	0.759094	1.14516	1.0973	1.08273	1.18865	1.11353	1.18426	1.07241	0.989031	1.00471	1.10512	1.07717	1.08425	1.15526	1.13385	1.18602	1.17766	1.21445
								620	1.18551	1.14647	1.19698	1.18877	1.1785	1.20016	1.14238	1.14102	1.1594	1.13566	1.13665	1.11455	1.14238	1.15728	1.14514	1.08662	1.04334	1.09982	1.14541	1.14635	1.14295	0.662044	0.643974	0.755827	1.14471	1.09774	1.08228	1.18492	1.1095	1.18053	1.06762	0.983628	0.999923	1.10361	1.07239	1.08274	1.15571	1.13064	1.18628	1.17677	1.21428
								640	1.18607	1.14224	1.19712	1.18937	1.16979	1.20077	1.1372	1.14561	1.1542	1.14074	1.13396	1.11963	1.1372	1.15334	1.14035	1.08868	1.0384	1.10188	1.14254	1.14619	1.14008	0.658516	0.640682	0.752694	1.14093	1.09007	1.0785	1.18492	1.10747	1.18053	1.06351	0.976426	0.995808	1.10008	1.06772	1.07921	1.15331	1.13006	1.18489	1.17491	1.21662
								660	1.18368	1.14185	1.19499	1.18594	1.17371	1.19734	1.13949	1.14241	1.15652	1.1345	1.13778	1.11339	1.13949	1.15201	1.14296	1.0844	1.03703	1.0976	1.14358	1.14143	1.14112	0.655667	0.637543	0.749419	1.14071	1.09158	1.07828	1.18732	1.10584	1.18293	1.05939	0.968942	0.991688	1.0963	1.06321	1.07543	1.15432	1.13182	1.18548	1.17627	1.21434
								680	1.18502	1.14352	1.19655	1.18901	1.1756	1.20041	1.13777	1.14003	1.15477	1.13728	1.13256	1.11617	1.13777	1.15181	1.14275	1.08147	1.03065	1.09467	1.14013	1.13966	1.13767	0.652353	0.634501	0.745403	1.14048	1.08868	1.07805	1.18568	1.10235	1.18129	1.05539	0.962303	0.98769	1.09387	1.05907	1.07299	1.15488	1.12573	1.1858	1.17638	1.20953
								700.01	1.18389	1.13965	1.19421	1.18907	1.17744	1.20047	1.13734	1.14553	1.15434	1.13313	1.12947	1.11202	1.13734	1.14774	1.14037	1.08183	1.02818	1.09503	1.13928	1.13777	1.13682	0.6488	0.630166	0.741343	1.13752	1.08292	1.07509	1.1833	1.09755	1.17891	1.05168	0.954899	0.983981	1.09136	1.05594	1.07048	1.15352	1.126	1.18501	1.17443	1.21228
								720	1.1833	1.14072	1.19494	1.18747	1.1734	1.19887	1.1347	1.14273	1.1517	1.13785	1.13393	1.11674	1.1347	1.14984	1.13717	1.08131	1.02414	1.09451	1.14056	1.13776	1.1381	0.645607	0.62878	0.737999	1.13399	1.08337	1.07156	1.18517	1.09676	1.18078	1.04834	0.947347	0.980638	1.08838	1.05144	1.0675	1.15701	1.12142	1.18703	1.17874	1.2118
								740	1.18467	1.13662	1.19532	1.18647	1.17535	1.19787	1.13434	1.14782	1.15114	1.13401	1.12675	1.1129	1.13434	1.14771	1.13723	1.07877	1.02004	1.09197	1.14009	1.13597	1.13763	0.643083	0.626561	0.733599	1.1318	1.08167	1.06937	1.18188	1.09265	1.17749	1.044	0.939851	0.976296	1.08459	1.04818	1.06371	1.15655	1.12115	1.18677	1.17355	1.2104
								760	1.18445	1.13288	1.19589	1.18839	1.17561	1.19979	1.13637	1.14773	1.15335	1.13525	1.12976	1.11414	1.13637	1.14584	1.13932	1.07739	1.01618	1.09059	1.13619	1.13671	1.13373	0.638423	0.623769	0.732908	1.1292	1.07535	1.06677	1.18078	1.08979	1.1764	1.04139	0.934625	0.973691	1.08389	1.04208	1.06302	1.15183	1.11893	1.18404	1.17514	1.20998
								780	1.18139	1.1335	1.19213	1.1858	1.1721	1.1972	1.13377	1.14304	1.15044	1.13112	1.12838	1.11001	1.13377	1.1408	1.13634	1.07622	1.01315	1.08942	1.1387	1.13231	1.13624	0.636302	0.620596	0.728495	1.12857	1.07449	1.06614	1.17895	1.08774	1.17456	1.03527	0.925908	0.967575	1.08157	1.03785	1.06069	1.15122	1.117	1.18368	1.17452	1.21194
								800.01	1.18144	1.13814	1.19252	1.19071	1.17586	1.20211	1.13183	1.14117	1.14885	1.12929	1.12858	1.10818	1.13183	1.14158	1.13425	1.07499	1.00886	1.08819	1.13731	1.12978	1.13485	0.634112	0.618271	0.724097	1.12562	1.07137	1.06319	1.17704	1.08255	1.17265	1.0291	0.918492	0.961398	1.07593	1.03275	1.05506	1.1484	1.11427	1.18205	1.17338	1.20901
								820	1.178	1.13412	1.18912	1.18558	1.17565	1.19698	1.13372	1.13792	1.15069	1.12998	1.12611	1.10887	1.13372	1.14026	1.13632	1.07273	1.00562	1.08593	1.13572	1.12884	1.13326	0.630933	0.615464	0.72165	1.12254	1.06728	1.06011	1.17972	1.0796	1.17533	1.02654	0.909132	0.958842	1.07475	1.02728	1.05388	1.14966	1.11386	1.18278	1.17218	1.20762
								840.01	1.18307	1.12992	1.19418	1.18776	1.17592	1.19916	1.13287	1.13487	1.14998	1.13008	1.12574	1.10897	1.13287	1.13704	1.13552	1.07222	1.00256	1.08542	1.13341	1.12673	1.13095	0.629186	0.613165	0.717769	1.12359	1.06414	1.06116	1.17529	1.0778	1.1709	1.02285	0.904523	0.955148	1.07156	1.02443	1.05069	1.14842	1.11065	1.18206	1.17372	1.20747
								860	1.1787	1.1263	1.18968	1.1888	1.17546	1.2002	1.12913	1.13504	1.14615	1.12878	1.12438	1.10766	1.12913	1.13562	1.13233	1.06764	0.999481	1.08084	1.13424	1.12679	1.13178	0.625765	0.609808	0.715459	1.12236	1.06271	1.05993	1.17397	1.07541	1.16958	1.01937	0.893234	0.951671	1.06948	1.01889	1.04861	1.15001	1.1101	1.18298	1.17077	1.20773
								880.01	1.18111	1.12351	1.19232	1.18467	1.17336	1.19607	1.13073	1.13878	1.14772	1.12536	1.12411	1.10425	1.13073	1.13164	1.13352	1.07045	0.993877	1.08365	1.13023	1.12581	1.12777	0.622732	0.607273	0.713145	1.11819	1.0594	1.05576	1.17071	1.07261	1.16631	1.01502	0.886719	0.947315	1.06368	1.01331	1.0428	1.14778	1.10791	1.18168	1.17328	1.20932
								900.01	1.18051	1.11835	1.19132	1.18567	1.17854	1.19707	1.12835	1.13544	1.14536	1.12676	1.12224	1.10565	1.12835	1.13756	1.13144	1.0675	0.991932	1.0807	1.13122	1.12485	1.12876	0.620074	0.603602	0.709393	1.1162	1.05728	1.05377	1.17426	1.07013	1.16987	1.01	0.877695	0.942298	1.06175	1.00687	1.04087	1.14743	1.10516	1.18148	1.17388	1.20441
								920.01	1.17851	1.11661	1.18999	1.18536	1.17546	1.19676	1.13022	1.13302	1.14722	1.12684	1.12194	1.10573	1.13022	1.13889	1.13326	1.0666	0.98597	1.0798	1.13231	1.12208	1.12985	0.618499	0.60218	0.707341	1.11754	1.05379	1.05511	1.17281	1.06604	1.16842	1.0045	0.872619	0.936802	1.0579	1.00214	1.03702	1.14745	1.1042	1.18149	1.17052	1.20504
								940.01	1.18041	1.11944	1.19121	1.18246	1.17818	1.19386	1.12735	1.13245	1.14434	1.12743	1.12111	1.10632	1.12735	1.12998	1.13034	1.06286	0.983832	1.07607	1.13122	1.1221	1.12877	0.614783	0.599366	0.703304	1.11334	1.04931	1.05091	1.17359	1.06516	1.1692	1.00139	0.86389	0.933689	1.05455	0.998113	1.03367	1.1427	1.10255	1.17873	1.16984	1.20469
								960.01	1.17858	1.11637	1.18956	1.18681	1.17777	1.1982	1.12617	1.12915	1.14347	1.12368	1.12042	1.10257	1.12617	1.12564	1.12916	1.06656	0.982874	1.07976	1.1322	1.11787	1.12974	0.612809	0.596789	0.699975	1.11065	1.04877	1.04822	1.17207	1.0603	1.16769	0.996827	0.856238	0.929127	1.05225	0.992973	1.03137	1.14568	1.10108	1.18046	1.17181	1.20182
								980.01	1.179	1.11453	1.19022	1.18396	1.17766	1.19536	1.12616	1.12556	1.14324	1.12423	1.11791	1.10312	1.12616	1.12502	1.12922	1.05971	0.978211	1.07291	1.12642	1.11441	1.12396	0.609881	0.59465	0.69621	1.11081	1.04328	1.04838	1.17115	1.05658	1.16676	0.993871	0.847014	0.926171	1.04684	0.988454	1.02597	1.14125	1.09753	1.17788	1.16986	1.20179
								1000.01	1.17689	1.10985	1.18755	1.18958	1.1791	1.20098	1.12332	1.12387	1.14084	1.12343	1.11577	1.10232	1.12332	1.13065	1.12623	1.06059	0.975955	1.07379	1.12928	1.11498	1.12682	0.606755	0.592302	0.694228	1.10894	1.0393	1.04651	1.16832	1.05477	1.16393	0.985986	0.838925	0.918286	1.0452	0.982458	1.02433	1.14217	1.09435	1.17842	1.17075	1.20161
								1020.01	1.17715	1.10751	1.18836	1.18603	1.17838	1.19743	1.12357	1.12295	1.14056	1.12439	1.1168	1.10328	1.12367	1.13078	1.12635	1.05867	0.971207	1.07187	1.12654	1.1143	1.12408	0.605441	0.589612	0.692475	1.10726	1.03837	1.04483	1.16835	1.04971	1.16396	0.982112	0.83237	0.914412	1.0418	0.978123	1.02092	1.14375	1.09606	1.17934	1.17123	1.19867
								1040.01	1.17879	1.11132	1.18986	1.18672	1.17805	1.19812	1.12361	1.12081	1.14052	1.12411	1.11896	1.103	1.12261	1.13569	1.12545	1.05805	0.969695	1.07125	1.12718	1.11284	1.12472	0.602577	0.586274	0.68897	1.10367	1.03735	1.04124	1.16675	1.04691	1.16236	0.97707	0.823453	0.90937	1.03674	0.970396	1.01587	1.14099	1.09127	1.17773	1.16737	1.20364
								1060.01	1.17746	1.10478	1.18833	1.18515	1.1793	1.19655	1.1228	1.1167	1.13982	1.12412	1.11451	1.10301	1.1228	1.13862	1.12562	1.05299	0.963381	1.06619	1.12429	1.11431	1.12183	0.59993	0.584253	0.686259	1.10346	1.0331	1.04103	1.16588	1.04306	1.16149	0.973182	0.81517	0.905482	1.03376	0.964766	1.01289	1.14333	1.09006	1.17909	1.16847	1.20185
								1080.01	1.17843	1.1024	1.18985	1.18751	1.1791	1.19891	1.12387	1.11451	1.1409	1.1243	1.11561	1.10319	1.12287	1.13399	1.12576	1.0553	0.960693	1.06851	1.12346	1.10699	1.121	0.597237	0.581155	0.682182	1.10057	1.02869	1.03814	1.167	1.04223	1.16261	0.967604	0.80751	0.899904	1.02893	0.958701	1.00806	1.14089	1.08891	1.17767	1.16863	1.2005
								1100.01	1.17572	1.10367	1.18633	1.18734	1.17935	1.19874	1.11883	1.11113	1.13532	1.12035	1.11588	1.09925	1.11783	1.12137	1.12033	1.05402	0.959376	1.06722	1.12394	1.10841	1.12148	0.59595	0.57972	0.679165	1.09853	1.02389	1.0361	1.1637	1.03718	1.15931	0.963012	0.798657	0.895312	1.02692	0.953538	1.00605	1.14223	1.08623	1.17846	1.16613	1.19712
								1120.01	1.17577	1.09806	1.18659	1.18393	1.17951	1.19534	1.12062	1.11061	1.1376	1.12367	1.1153	1.10257	1.12162	1.1207	1.12414	1.05236	0.954941	1.06556	1.12436	1.10745	1.1219	0.591988	0.577229	0.675663	1.09656	1.02239	1.03413	1.16405	1.03539	1.15966	0.95983	0.789843	0.89213	1.0212	0.946868	1.00033	1.14038	1.0845	1.17737	1.16892	1.19809
								1140.01	1.17512	1.09842	1.18633	1.18363	1.17653	1.19504	1.1183	1.10624	1.1353	1.12131	1.11353	1.1002	1.11873	1.13	1.12172	1.05022	0.95119	1.06342	1.12219	1.10571	1.11973	0.590145	0.57493	0.673583	1.09398	1.01931	1.03155	1.16075	1.0299	1.15636	0.951989	0.782829	0.884289	1.01878	0.939004	0.997904	1.13809	1.08338	1.17604	1.16837	1.19884
								1160.01	1.17469	1.09486	1.18575	1.18951	1.17635	1.20091	1.11943	1.10261	1.13643	1.11834	1.11244	1.09723	1.11843	1.12573	1.12124	1.05021	0.950337	1.06341	1.12241	1.10338	1.11996	0.587386	0.572649	0.670418	1.09209	1.01758	1.02966	1.16053	1.0302	1.15614	0.949094	0.77452	0.881394	1.01284	0.933897	0.991964	1.13971	1.08257	1.17699	1.16682	1.1986
								1180.01	1.17833	1.09711	1.18969	1.18447	1.17318	1.19586	1.11803	1.10061	1.13758	1.11998	1.10958	1.09887	1.12803	1.12723	1.13302	1.04817	0.946303	1.06137	1.11947	1.10224	1.11702	0.585503	0.569709	0.667478	1.09128	1.01088	1.02885	1.15912	1.02803	1.15473	0.944918	0.765626	0.877218	1.0117	0.929907	0.990824	1.13718	1.08064	1.17551	1.16393	1.19716
								1200.01	1.17396	1.09092	1.18358	1.18383	1.17754	1.19523	1.11828	1.09942	1.1353	1.12111	1.11116	1.1	1.11428	1.1231	1.11725	1.04577	0.94246	1.05897	1.11983	1.09778	1.11737	0.583339	0.566256	0.664361	1.08947	1.01318	1.02704	1.15912	1.02194	1.15473	0.938059	0.755568	0.870359	1.00656	0.921261	0.985687	1.1384	1.07823	1.17622	1.16457	1.19861
[truncated: 19 more columns]

## Sheet: Figure 4A
	Figure 4A
	data 1	LC-MS chromatogram of TRFS3
	data 2	LC-MS chromatogram of ANA
	data 3	TRFS3+TCEP-1 min
	data 4	TRFS3+TCEP-30 min							data 5	TRFS3+TCEP-60 min							data 6	TRFS3+TCEP-240 min

## Sheet: Figure 5B
Figure 5B
	data 1		TRFS9+TCEP									data 2		time	F/F0
				0 min	1	2	3	4	5	30				0	1
			360	0.33855	0.18593	0.44428	0.09942	0.06703	0.27928	0.93291				1	156.29
			361.06	0.04322	0.39787	0.3945	-0.07176	0.15323	-0.03817	0.74872				2	156.416
			361.96	-0.50445	-0.10777	0.41267	0.14524	0.34664	0.31777	0.58626				3	157.331
			363.03	0.13386	0.31984	0.65175	0.29516	0.09969	0.24991	0.44551				4	153.318
			363.93	-0.32661	0.35774	0.42758	0.61118	-0.00574	0.57238	0.3265				5	154.704
			365	-0.21867	0.10333	0.28035	0.37512	0.06822	0.67872	0.2292				30 min	154.607
			366.06	0.03106	0.591	0.36343	0.2962	-0.00461	0.10479	0.15364
			366.96	-0.32983	0.58991	0.48928	0.43737	0.21019	0.20854	0.0998
			368.03	-0.29478	0.36602	0.1815	-0.07075	0.47386	0.30345	0.06768
			368.93	-0.36853	0.11914	0.37068	0.07945	0.29496	0.26296	0.05729
			370	0.03658	0.91024	0.44966	0.54157	0.46149	-0.21848	0.06863
			371.07	-0.29306	0.53049	-0.14035	0.28298	0.47796	0.1152	0.10169
			372	0.04487	0.14807	0.19316	0.68219	0.50683	0.60593	0.15647
			373.07	-0.21836	0.39749	0.39827	0.46314	0.59262	0.37962	0.23298
			374	0.2319	0.32709	0.34311	0.8616	0.41111	0.41769	0.33122
			375.07	0.07962	0.79784	0.6904	0.68562	0.86829	0.55886	0.45118
			376	0.04072	0.63396	0.69498	0.24428	0.68678	0.63697	0.52388
			377.07	0.30597	0.74828	0.89289	0.53142	0.95199	0.83565	0.59604
			378	0.03555	0.68763	0.96856	0.52117	0.67017	0.78394	0.69898
			379.07	-0.18158	0.9169	1.37193	0.93981	1.20739	0.82203	0.83168
			380	0.04225	0.69745	0.87893	1.43167	0.87135	1.23275	0.99134
			381.06	-0.25556	1.43481	1.29004	1.46083	1.48005	1.43867	1.17439
			381.96	0.40414	1.28805	1.46799	1.46121	1.34788	1.32265	1.40194
			383.03	-0.17787	1.54347	1.81852	1.47081	1.79296	1.71742	1.68457
			383.93	0.03422	1.98214	2.01244	1.97924	1.98175	2.00856	1.97506
			385	-0.29254	2.48447	2.45095	2.64065	2.44015	2.58164	2.36669
			386.06	-0.03348	3.05952	3.02995	2.69099	2.51184	2.93477	2.82836
			386.96	0.2729	3.41968	3.54103	3.32461	3.25101	3.11108	3.31079
			388.03	0.57523	3.85951	4.20204	4.275	4.24203	3.82325	3.90386
			388.93	0.55733	4.56747	4.82395	5.243	5.01045	4.74611	4.62324
			390	0.25631	5.57195	5.53127	5.72561	5.6135	5.86288	5.38691
			391.07	0.56116	6.18439	6.33024	6.89577	6.73719	6.76352	6.3399
			392	0.58935	7.70268	7.70787	7.77321	7.89341	7.72469	7.39705
			393.07	0.41772	9.36905	8.74356	9.13138	9.31656	9.14178	8.66385
			394	0.30339	9.97217	10.3064	10.706	10.4915	10.6486	10.1183
			395.07	0.2645	12.499	11.7472	11.9329	12.5517	12.2227	11.7404
			396	0.7612	13.4998	13.5671	13.3989	13.5908	13.5724	13.5361
			397.07	0.25193	15.4569	15.5027	15.8501	15.4444	15.8402	15.5415
			398	1.12814	18.1129	17.6368	18.2574	17.9708	17.5182	17.8362
			399.07	0.79156	19.963	20.7631	20.6397	20.7017	20.6956	20.3783
			400	0.58248	22.4144	22.8723	23.2221	23.5078	22.5712	23.2199
			401.06	0.49856	25.4312	25.9107	26.3605	26.4569	26.4198	26.2808
			401.96	0.81369	28.9141	29.7878	29.7797	29.8251	29.6539	29.7088
			403.03	0.83614	32.6206	33.2693	33.256	34.2532	33.7867	33.4134
			403.93	1.33243	37.1068	36.8339	36.8926	37.5292	37.5559	37.6833
			405	0.69394	41.9569	42.578	41.6472	42.1167	42.7289	42.1896
			406.06	0.87016	46.8299	46.4776	46.2134	46.7873	47.4503	47.0704
			406.96	1.02903	51.5332	52.4714	52.2707	51.5088	51.5519	52.2781
			408.03	1.00063	56.6144	57.1776	58.0273	57.4213	58.2447	57.9021
			408.93	1.32672	61.143	62.7374	62.7709	62.2307	62.4763	63.9269
			410	1.38813	69.1319	69.8638	70.2448	69.0453	69.8602	70.4446
			411.06	1.32294	76.1064	76.8007	78.1909	76.6955	76.2885	77.232
			411.96	1.10654	82.6542	84.6916	84.7079	83.4672	83.7956	84.5193
			413.03	1.17821	91.2951	91.4395	92.5349	92.365	90.8546	92.207
			413.93	1.47663	97.8246	99.8758	98.0182	98.2091	97.9391	100.638
			415	1.52193	108.504	107.764	108.787	107.906	107.599	109.282
			416.06	1.69872	116.864	118.424	118.783	117.939	117.916	118.203
			416.96	1.40113	125.845	127.061	126.646	124.611	126.11	127.648
			418.03	1.54267	136.151	138.27	136.148	137.063	136.578	137.368
			418.93	2.06429	144.383	143.81	143.34	143.444	145.497	147.388
			420	1.90759	155.453	156.237	154.856	155.868	157.72	157.718
			421.06	2.35129	167.127	166.671	166.787	167.583	167.703	168.429
			421.96	2.19758	178.983	178.675	179.843	179.433	178.531	179.201
			423.03	2.00887	192.434	189.942	189.72	189.285	190.458	190.183
			423.93	2.01534	200.95	201.457	198.843	196.835	195.636	201.288
			425	2.23969	213.198	211.499	210.219	208.252	209.99	212.24
			426.06	2.45636	222.918	226.283	223.04	225.823	224.676	223.316
			426.96	2.46263	236.917	236.897	234.233	234.42	233.613	234.35
			428.03	2.8837	245.001	249.34	246.032	247.448	244.739	245.733
			428.93	2.32117	256.019	253.443	253.012	256.314	253.708	256.78
			430	2.16314	267.59	268.371	267.901	268.019	263.29	267.501
			431.06	2.46124	282.412	281.182	277.092	277.398	278.638	278.206
			431.96	2.90388	291.965	288.559	290.145	287.818	287.638	288.827
			433.03	2.67334	301.094	300.666	298.782	298.176	297.914	299.391
			433.93	2.71804	308.969	311.059	307.628	305.853	308.628	309.616
			435	2.62152	319.238	319.794	317.676	316.09	318.647	319.505
			436.06	2.75106	330.644	327.52	323.813	325.547	329.174	329.13
			436.96	2.84464	341.255	338.61	332.915	339.631	336.368	338.726
			438.03	2.98011	352.696	347.481	346.104	343.959	344.079	348.254
			438.93	3.25488	357.054	355.136	354.02	353.182	354.401	357.515
			440	3.16486	365.049	368.045	363.471	361.189	362.382	366.588
			441.06	3.07343	376.319	375.925	374.004	374.053	372.626	375.274
			441.96	2.7202	384.376	385.763	383.397	379.186	380.55	384.037
			443.03	3.36721	393.259	386.178	389.392	386.816	388.051	392.431
			443.93	3.0966	402.575	397.469	397.798	396.215	394.881	400.614
			445	3.04586	413.152	410.189	406.052	405.286	404.254	408.126
			446.06	3.07837	421.879	415.014	414.984	409.698	408.614	415.501
			446.96	3.23053	425.727	422.636	422.528	423.276	420.289	422.725
			448.03	3.08679	433.891	426.301	427.02	421.398	423.922	429.243
			448.93	3.43675	438.54	437.681	432.399	424.692	428.809	435.353
			450	3.07521	449.843	442.439	440.478	437.619	438.282	441.249
			451.04	3.33774	450.37	451.497	447.126	442.557	445.98	446.566
			451.94	3.44761	453.772	453.035	451.101	449.5	447.486	451.193
			452.98	3.19848	456.661	455.214	452.284	453.221	448.825	455.509
			454.02	3.11044	463.696	459.81	456.189	455.769	458.46	459.16
			455.07	3.80683	467.838	462.247	460.891	461.59	453.114	462.064
			455.97	3.10238	472.681	466.372	462.97	459.299	460.754	464.633
			457.01	3.09471	471.578	464.914	465.474	461.49	462.121	466.398
			458.05	3.56407	471.226	467.723	463.699	460.388	463.734	467.698
			458.95	2.90924	470.816	468.685	460.805	460.373	463.821	467.982
			460	2.87889	469.943	469.05	464.482	462.861	459.461	467.859
			461.06	3.19533	470.304	467.724	464.173	459.171	458.481	467.059
			461.96	2.80751	472.939	464.15	465.036	464.124	458.782	465.686
			463.03	3.01827	461.387	465.54	455.71	457.403	455.467	463.639
			463.93	3.06968	465.375	465.232	455.272	452.979	450.625	461.124
			465	3.1578	465.098	458.287	453.424	451.989	452.83	458.281
			466.06	2.64103	459.066	455.622	451.181	449.346	450.424	455.025
			466.96	2.9984	455.373	453.235	445.168	444.831	442.875	451.226
			468.03	3.25123	450.955	445.214	445.877	438.599	438.982	447.041
			468.93	3.21244	448.688	441.288	442.701	439.649	439.15	442.325
			470	2.52127	440.261	437.269	437.073	434.773	431.446	437.289
			471.04	2.87168	439.938	429.828	429.3	427.512	429.305	432.06
			471.94	3.07167	435.872	427.418	423.866	419.69	418.215	426.54
			472.98	2.82275	426.866	420.3	421.058	415.005	414.262	420.611
			474.02	2.51034	421.927	413.768	413.663	410.004	408.64	414.431
			475.07	2.24426	411.145	404.376	401.011	405.584	402.213	408.224
			475.97	2.16008	409.648	404.145	399.954	400.014	395.95	401.937
			477.01	2.45536	398.563	395.357	392.924	388.003	390.151	395.404
			478.05	2.43103	394.746	391.867	385.165	384.44	388.029	388.582
			478.95	2.73969	387.364	380.24	383.487	379.827	375.201	381.937
			480	2.65815	378.082	373.94	372.992	368.803	370.118	375.121
			481.04	2.59772	372.108	364.098	366.974	360.001	360.384	367.985
			481.94	2.37203	367.991	363.322	358.082	358.685	358.834	360.897
			482.98	2.24283	357.777	353.682	351.769	349.665	350.127	353.972
			484.02	1.95002	347.698	347.802	344.885	342.722	345.181	346.84
			485.07	2.20154	341.545	341.355	340.756	335.913	338.629	339.75
			485.97	2.15176	337.97	331.068	331.401	328.959	327.005	332.653
			487.01	2.34213	326.96	325.701	324.776	321.973	321.367	325.441
			488.05	1.85971	324.468	318.503	317.632	315.086	313.535	318.464
			488.95	1.75519	315.906	313.653	312.768	306.727	309.79	311.419
			490	2.09622	312.32	303.803	303.229	300.759	301.531	304.347
			491.04	1.94935	300.302	295.108	297.706	295.237	294.442	297.145
			491.94	1.99781	294.202	289.194	284.314	288.502	287.876	290.345
			492.98	1.59082	285.256	282.87	284.099	281.642	282.903	283.569
			494.02	1.79202	277.139	272.737	274.168	273.574	273.344	277.106
			495.07	1.90799	272.314	270.145	267.238	267.761	266.416	270.315
			495.97	1.78563	267.852	265.706	263.823	260.931	259.421	263.637
			497.01	1.69591	260.038	258.633	256.467	253.045	254.776	256.646
			498.05	1.57287	250.231	250.256	247.266	245.599	248.336	250.088
			498.95	1.76896	246.022	244.011	240.627	240.668	240.017	243.495
			500	1.07202	238.114	236.854	237.508	232.84	236.318	237.135
			501.04	1.66837	230.853	231.577	227.443	229.939	228.27	230.953
			501.94	1.48344	225.831	225.712	223.243	221.36	221.777	224.682
			502.98	1.56545	220.866	218.223	216.991	218.274	214.924	218.546
			504.02	1.1759	213.426	213	209.97	211.27	208.341	212.528
			505.07	1.35638	208.787	207.963	203.893	203.452	202.975	206.789
			505.97	1.04784	204.25	202.151	198.564	195.654	194.895	201.043
			507.01	1.7019	197.806	195.173	193.302	191.185	194.251	195.339
			508.05	1.49953	191.899	188.045	186.825	185.306	187.417	189.748
			508.95	1.03144	186.995	180.15	184.078	181.333	181.242	184.3
			510	1.44054	180.191	177.565	174.406	176.803	176.34	178.749
			511.04	1.16852	174.276	171.104	171.606	172.233	170.972	173.488
			511.94	1.14181	171.224	170.303	167.351	166.338	164.658	168.472
			512.98	0.87171	165.659	164.52	162.97	162.452	161.959	163.65
			514.02	1.14659	159.547	160.321	156.777	158.927	156.443	158.816
			515.07	0.93377	155.495	154.235	151.684	155.535	152.416	154.152
			515.97	1.37393	151.433	148.928	148.152	147.651	148.316	149.485
			517.01	0.91527	145.873	145.061	144.777	144.929	143.485	145.102
			518.05	0.73425	142.052	141.721	140.029	138.933	138.976	140.791
			518.95	0.6679	138.519	137.472	136.729	137.352	135.726	136.528
			520	0.85043	134.825	132.604	133.326	132.013	131.296	132.451
			521.04	0.86309	130.205	128.591	128.236	126.449	128.373	128.468
			521.94	0.62715	126.573	123.989	125.016	123.756	123.371	124.631
			522.98	0.72702	120.814	120.604	117.345	118.725	118.14	120.849
			524.02	0.74222	117.434	116.582	114.506	115.84	115.153	117.112
			525.07	0.92048	113.992	113.377	112.226	112.646	111.224	113.286
			525.97	0.75556	110.709	109.893	109.66	108.707	109.908	109.631
			527.01	0.89729	107.464	106.583	105.262	105.672	104.114	105.982
			528.05	0.37674	102.625	101.786	102.338	101.533	100.629	102.612
			528.95	0.74053	100.086	99.5989	98.3329	97.6621	98.1994	99.3119
			530	0.77594	96.0952	95.5684	95.3432	94.4478	95.0603	96.1504
			531.02	0.57354	94.7558	94.222	92.5237	92.5276	91.6806	93.0194
			532.05	0.50432	89.8174	88.7489	89.3723	89.1891	88.8327	89.8939
			532.94	0.41806	88.4913	87.0613	86.202	87.6136	87.4255	86.8875
			533.97	0.71947	85.1218	84.254	84.234	81.6245	82.662	84.0711
			535	0.77956	82.1679	80.5333	79.3372	80.4392	79.969	81.3353
			536.02	0.50407	79.4699	79.2117	79.1025	77.5117	77.7212	78.6531
			537.05	0.41576	76.4304	76.2796	74.9629	74.5734	74.6861	76.0155
			537.94	0.64117	74.3076	73.6985	72.5713	73.2787	73.3124	73.4507
			538.97	0.56463	71.0637	70.5	70.4879	69.9921	70.6833	70.976
			540	0.32367	69.5239	68.4882	68.0717	68.402	68.3463	68.576
			541.02	0.52294	66.3044	66.4304	65.5941	65.2977	65.5891	66.2304
			542.05	0.55799	64.2702	63.9941	63.4922	64.4324	63.811	63.9893
			542.94	0.39529	62.2121	61.948	62.4762	61.4313	60.4783	61.8656
			543.97	0.37749	59.6991	59.7538	59.5953	59.5032	59.3622	59.7034
			545	0.10838	58.6408	57.563	57.1389	57.7681	57.0722	57.6795
			546.02	0.70428	56.1734	55.5042	55.6533	55.0186	54.6361	55.7088
			547.05	0.84775	55.3262	54.45	53.7602	53.4276	53.8207	53.8742
			547.94	0.18986	53.3659	52.5204	52.2032	51.7337	52.3741	52.0015
			548.97	0.17283	50.6441	49.6517	49.7793	49.6071	49.8835	50.211
			550	0.11212	49.4072	48.0964	48.9011	48.5936	48.7666	48.501
			551.04	0.1108	46.9403	46.3259	47.0481	46.0872	46.0327	46.7833
			551.94	0.43739	46.2967	45.5476	45.3473	44.8787	44.6216	45.2065
			552.98	0.31119	44.3491	43.4819	44.5048	43.5406	43.6897	43.6647
			554.02	0.11448	42.6325	42.118	42.3678	41.7578	42.2296	42.1697
			555.07	0.18003	40.7778	40.3685	40.2611	40.3847	40.0233	40.6797
			555.97	0.29817	39.9054	39.9132	38.1147	39.1302	38.6529	39.2619
			557.01	0.68064	38.216	38.2659	37.5615	37.773	37.8131	37.9144
			558.05	0.24631	36.5888	36.3475	36.9655	36.4714	35.8167	36.6042
			558.95	0.35512	35.5784	35.9097	35.9881	35.3289	35.5901	35.3581
			560	0.14167	34.3694	34.394	34.0426	34.45	34.0803	34.163
			561.01	0.11037	33.8134	32.5965	32.9597	33.0451	32.9546	32.9821
			562.02	0.17286	32.1807	31.8158	31.7477	31.843	31.0138	31.8535
			563.04	0.21283	30.5358	30.2991	30.6805	30.2972	30.6587	30.7831
			564.05	0.39553	30.4523	29.8534	28.9439	30.1236	29.8711	29.7527
			565.07	0.14562	28.1047	28.4994	28.207	29.2099	28.2066	28.7086
			565.94	0.12701	28.8589	27.8141	27.5023	27.3581	27.7063	27.6865
			566.95	-0.03709	27.2974	26.4427	26.5434	27.0449	26.3025	26.7052
			567.97	-0.00333	25.8589	25.6941	25.9683	25.5255	25.9276	25.7667
			568.98	0.43007	24.8976	24.9855	24.5077	24.2348	24.411	24.9026
			570	-0.0754	24.667	24.3866	23.7557	23.8692	24.0554	24.0222
			571.02	0.50504	23.9553	23.474	23.7499	23.2808	23.0689	23.1334
			572.05	0.06894	22.6009	22.5383	22.139	22.3162	22.4504	22.3679
			572.94	-0.1144	22.024	21.8232	22.0859	21.6853	21.3382	21.6012
			573.97	0.03351	20.878	20.8273	20.8223	20.5088	20.8088	20.8344
			575	-0.03682	19.3939	19.8005	20.2762	19.8361	19.7239	20.1151
			576.02	0.31295	19.2056	19.4237	19.7276	18.9425	19.4075	19.417
			577.05	-0.39817	18.7188	18.265	18.4663	17.6593	18.1773	18.7206
			577.94	-0.07371	17.9922	18.0409	18.3838	17.5033	17.8733	18.0826
			578.97	0.07259	17.6109	17.4542	16.9128	17.6016	17.067	17.4368
			580	0.03006	17.3439	16.7828	17.1485	16.633	16.9268	16.8265
			581.02	-0.21905	16.2709	16.516	16.2018	16.267	16.2333	16.2307
			582.05	0.24681	15.3812	15.5772	15.6417	15.3075	15.2552	15.6622
			582.94	-0.10917	15.8949	15.68	15.0622	15.3626	15.0813	15.0869
			583.97	-0.06263	14.5142	13.7149	14.5771	14.9127	14.0845	14.5428
			585	0.38117	14.0807	14.1205	14.2517	14.3232	14.1319	14.0373
			586.02	0.03826	13.8779	14.1272	13.9682	12.6282	13.5437	13.5756
			587.05	0.55161	13.3757	12.6969	13.1622	12.6721	12.9525	13.1045
			587.94	0.07886	13.0091	12.5965	12.5479	12.876	12.1627	12.6523
			588.97	0.15985	12.641	12.065	12.1419	12.2388	12.2389	12.2197
			590	0.1533	11.831	12.0794	11.7436	11.8145	11.5556	11.814
			591.01	-0.14428	11.5533	11.6716	11.7329	11.8044	11.4714	11.3981
			592.02	0.0762	10.9016	11.1757	10.9692	10.813	10.574	11.0134
			593.04	0.11965	10.8926	10.3568	11.235	10.4776	10.7195	10.605
			594.05	0.30452	9.9706	10.0485	9.74123	9.88262	10.0481	10.2474
			595.07	-0.03205	10.3232	9.96597	9.85632	9.56405	9.77351	9.8788
			595.94	-0.10754	9.54465	9.43305	9.61903	9.12914	9.70754	9.55802
			596.95	0.4873	9.38138	9.25753	9.74998	8.86511	8.96402	9.23322
			597.97	0.10628	9.18345	9.09606	9.2034	8.70855	8.55534	8.92163
			598.98	-0.14365	8.71723	8.70741	8.40595	8.54403	8.20368	8.65585
			600	-0.25556	8.37375	8.18216	8.22596	8.08836	8.66024	8.29732
			601.02	-0.14287	7.67214	7.62343	7.81186	8.15576	7.62557	7.99283
			602.05	0.19356	7.72447	7.89682	7.71472	7.2836	8.05099	7.72519
			602.94	0.22051	7.25628	7.59027	7.08245	7.16472	7.42504	7.43245
			603.97	-0.18191	7.21047	7.46272	7.12571	7.05772	7.06264	7.18622
			605	-0.07322	6.95635	6.8059	6.94339	7.45886	6.73917	6.92574
			606.02	0.25563	6.82415	6.71871	6.26774	6.17496	6.72314	6.68609
			607.05	-0.29214	6.48814	6.42316	6.63658	6.22299	6.49437	6.47262
			607.94	-0.17907	6.05562	6.44636	6.43292	6.53055	6.24506	6.27137
			608.97	-0.51134	5.75351	5.80415	5.83898	5.36481	6.33405	6.04099
			610	-0.25556	5.66554	6.13446	5.13915	5.87518	5.43865	5.82134
			611.01	-0.18099	5.59586	5.0986	5.49383	5.01586	5.59877	5.59721
			612.02	0.04222	5.34337	5.51968	4.99895	5.26809	5.29536	5.37899
			613.04	-0.21848	5.05431	4.92236	4.84251	5.33001	4.5445	5.17002
			614.05	-0.25556	5.32633	4.64604	4.61919	4.88007	4.82281	4.99251
			615.07	-0.40204	4.30198	5.09299	4.75165	4.71181	4.3978	4.80565
			615.94	-0.25556	4.34249	4.87322	4.55248	4.33246	5.03238	4.59534
			616.95	0.03931	4.63915	4.8191	4.37184	4.22434	4.63549	4.40193
			617.97	-0.3323	4.03343	4.49998	4.26251	4.14136	3.78404	4.23127
			618.98	-0.32892	3.7812	3.80826	4.00039	3.92715	4.37765	4.08571
			620	-0.10432	3.91879	3.91482	4.204	3.58801	3.56151	3.95087
			621.01	0.10925	3.89595	3.9596	3.90044	3.90662	3.84	3.79774
			622.02	0.14798	3.68115	3.51329	3.56789	3.93649	3.42389	3.65536
			623.04	-0.40175	3.02098	3.16048	4.01467	3.31639	3.44394	3.50793
			624.05	-0.44009	3.44417	3.2412	3.3488	3.27035	3.26279	3.38784
			625.07	-0.07343	3.27957	2.95074	3.14605	3.17244	3.09955	3.24329
			625.94	-0.10823	2.96814	3.28856	3.2192	3.20545	3.38356	3.14222
			626.95	-0.25556	2.7597	3.01302	3.31858	2.7178	2.55524	2.98681
			627.97	-0.18275	2.74658	2.99963	2.74981	3.06816	2.83603	2.86678
			628.98	-0.18034	2.7513	2.54637	3.17147	2.86575	2.81715	2.73782
			630	-0.21821	2.75273	2.7	2.63644	2.83284	2.3844	2.60766
			631	0.03927	2.97976	3.06646	2.90429	2.5268	2.84689	2.51807
			632	-0.14632	2.57431	2.46944	2.65174	2.63759	2.53096	2.43068
			633	-0.14396	2.77224	2.56521	2.36653	2.58401	2.75174	2.34525
			634	-0.02751	2.4817	2.07492	2.73071	2.44212	2.13767	2.27175
			635	-0.25556	2.26085	2.01357	2.46983	2.15136	2.00065	2.18656
			636	0.10775	1.96246	1.9897	2.36518	2.05649	2.17762	2.097
			637	0.21084	1.99015	1.90451	1.78029	1.83258	2.39812	2.00991
			638	0.153	1.85961	1.96885	2.04433	1.69922	2.36093	1.92528
			639	-0.66006	2.13557	1.70609	2.24022	1.89116	1.81201	1.84312
			640	-0.07052	1.5219	1.81101	1.98835	1.91645	1.84734	1.76343
			641.01	-0.37004	1.74119	1.49799	2.11218	1.75323	1.84652	1.68621
			642.02	-0.36569	1.47268	1.801	1.88537	1.76508	1.52215	1.61145
			643.04	-0.40223	1.93855	1.73291	1.51295	1.44249	1.35457	1.53915
			644.05	0.07858	1.6097	1.56499	1.68569	1.66411	1.50766	1.46933
			645.07	-0.36764	1.40576	1.44307	1.69469	1.29712	1.22662	1.40197
			645.94	-0.14644	1.39661	1.22982	1.55103	1.33151	1.02918	1.33708
			646.95	-0.32804	1.53107	1.21434	1.36662	1.28858	1.22742	1.27465
			647.97	-0.14439	1.73408	1.43393	1.22713	1.65053	1.30985	1.21469
			648.98	-0.36695	1.29174	1.19104	1.22581	1.18386	1.14186	1.1572
			650	-0.25556	1.28821	0.8755	1.09673	1.48888	1.68451	1.10217

## Sheet: Figure 5C
Figure 5C
data 1										data 2
	TRFS10+TCEP										time	F/F0
		0	1	2	3	4	5				0	1
wavelength	500	89.2434	229.817	259.947	272.865	277.826	282.682				1	2.77456
	501.04	97.5528	256.203	289.497	301.776	311.784	317.136				2	3.1719
	501.94	106.029	281.543	315.937	329.204	339.469	345.295				3	3.31285
	502.98	116.017	313.092	346.469	365.801	378.187	383.016				4	3.4225
	504.02	126.453	340.416	381.798	400.93	412.337	422.553				5	3.50531
	505.07	133.351	361.304	404.337	424.62	436.681	441.689
	505.97	138.048	377.488	423.588	444.636	451.394	466.858
	507.01	143.072	387.136	441.054	460.41	472.861	479.89
	508.05	145.369	394.838	453.471	473.145	488.393	497.348
	508.95	145.576	405.283	459.547	479.281	494.23	502.369
	510	146.668	407.062	461.456	484.161	498.916	506.832
	511.04	144.939	402.143	459.734	480.162	496.055	508.057
	511.94	142.236	402.254	452.904	474.16	492.349	502.276
	512.98	138.449	397.072	445.261	467.485	484.341	493.193
	514.02	134.194	382.631	436.555	459.047	471.491	480.096
	515.07	130.237	370.269	421.793	445.942	455.579	467.469
	515.97	124.81	360.054	408.553	429.118	439.805	451.71
	517.01	122.437	347.683	395.777	414.994	428.423	431.486
	518.05	115.756	334.001	375.052	400.183	409.715	413.882
	518.95	110.892	319.045	366.225	384.056	393.028	402.744
	520	106.751	305.791	349.415	367.436	377.422	387.209
	521.04	100.883	293.314	334.294	349.667	361.744	367.094
	521.94	97.1033	278.314	316.525	332.828	343.658	353.709
	522.98	91.8166	261.636	300.43	315.244	323.945	330.539
	524.02	87.7082	253.919	285.809	298.551	309.548	317.53
	525.07	84.8728	240.258	273.009	284.731	293.298	301.159
	525.97	82.0306	229.753	263.512	275.647	284.26	287.514
	527.01	77.2519	220.296	249.288	266.22	271.42	274.673
	528.05	76.1931	208.815	234.412	249.927	257.009	260.285
	528.95	73.2462	201.991	230.793	241.932	248.897	252.02
	530	72.2095	192.813	219.675	229.84	237.305	239.45
	531.02	69.5295	189.83	209.519	221.646	229.892	231.204
	532.05	67.2	181.145	203.071	212.605	219.511	220.542
	532.94	66.5292	175.244	197.856	205.041	210.926	215.712
	533.97	64.8487	170.87	192.372	201.843	203.799	207.707
	535	63.8686	166.84	185.853	192.083	198.152	203.841
	536.02	63.9172	161.926	181.476	190.133	193.779	195.913
	537.05	62.6842	159.656	178.821	184.085	189.238	187.582
	537.94	62.7875	157.965	174.654	183.917	187.931	189.919
	538.97	62.4092	155.589	172.883	179.112	182.882	185.012
	540	61.7587	151.444	169.176	178.306	181.212	181.652
	541.02	59.9457	150.127	168.08	170.306	177.472	177.114
	542.05	60.3092	147.875	163.871	166.961	174.583	174.848
	542.94	59.0039	145.176	161.578	166.357	171.862	172.195
	543.97	58.0347	141.68	157.122	163.872	168.771	166.781
	545	57.6185	137.244	152.891	158.724	163.573	164.688
	546.02	55.5626	136.052	150.948	154.822	157.153	158.463
	547.05	53.3695	131.139	145.364	151.686	155.53	155.541
	547.94	52.4848	127.219	140.99	146.426	148.562	149.554
	548.97	49.983	123.56	134.992	142.837	144.168	143.251
	550	49.0684	116.463	132.089	136.422	139.64	140.794
	551.04	45.9846	114.414	127.045	132.305	132.295	136.13
	551.94	44.3252	109.245	124.378	127.449	129.146	129.864
	552.98	43.2318	105.914	116.17	123.024	124.359	127.269
	554.02	41.0793	100.619	112.089	116.138	117.465	119.933
	555.07	38.554	95.8758	106.777	111.21	113.792	114.238
	555.97	38.8121	93.0966	103.005	107.746	109.055	108.857
	557.01	35.8704	89.4222	98.0501	100.018	103.862	103.267
	558.05	34.4345	83.6347	93.7583	96.2883	99.0404	99.9808
	558.95	34.1035	80.9979	89.2016	92.8574	96.3688	95.9702
	560	31.488	76.9696	84.194	88.641	91.0321	90.7705
	561.01	29.997	72.5489	80.0157	84.3328	85.0261	86.5627
	562.02	28.3092	69.0554	75.9094	79.8852	80.777	81.8294
	563.04	27.4526	65.8835	72.9076	76.4418	77.0532	78.0095
	564.05	26.3313	63.3056	69.5985	72.0523	75.0623	73.8094
	565.07	25.3284	60.1004	66.6516	68.5588	70.4591	70.6308
	565.94	24.27	55.7481	63.154	66.0804	67.9123	68.3815
	566.95	23.4126	53.8876	60.501	62.3066	64.1179	64.1625
	567.97	22.0476	50.9322	56.2853	59.0392	59.8272	60.5836
	568.98	21.1664	49.0906	54.0267	56.6839	57.7683	58.4398
	570	19.8379	47.2111	50.168	54.1012	55.5252	56.0821
	571.02	19.2683	45.2035	48.8527	50.2109	51.9803	52.4714
	572.05	18.1414	41.4705	46.499	48.0834	49.4103	49.4527
	572.94	17.5217	40.1087	44.8975	47.5295	47.7698	48.6116
	573.97	16.9357	39.0082	42.6666	44.1774	44.9216	46.4813
	575	16.1477	36.9796	40.0605	41.6464	42.1099	43.116
	576.02	15.6324	35.4468	38.8856	39.6107	40.0459	41.8268
	577.05	15.104	32.917	36.8915	38.1396	38.9793	39.9929
	577.94	14.707	32.8452	35.3103	37.1508	37.5013	37.6399
	578.97	13.8976	30.7782	34.7434	35.4338	36.7356	36.1756
	580	13.714	29.5836	33.5816	33.9276	34.235	35.1041
	581.02	13.3547	27.9686	31.9523	31.5575	32.8427	33.0904
	582.05	12.772	27.3032	30.1101	31.2418	31.1097	32.2174
	582.94	12.6803	26.1035	29.6367	30.0987	31.5344	30.8487
	583.97	12.4461	25.7262	27.9595	28.5492	29.284	29.8306
	585	12.2144	24.6312	27.4274	28.2148	28.4314	29.2058
	586.02	11.599	23.1875	26.1863	26.9559	27.4813	27.2473
	587.05	11.3634	22.8413	24.6524	26.3629	25.815	26.2708
	587.94	11.4005	22.446	24.1835	24.9004	25.3379	25.0696
	588.97	10.8184	20.9735	23.7663	23.8027	24.0573	24.9845
	590	10.6866	20.4502	22.3709	23.3624	23.1178	23.5129
	591.01	10.3006	19.7187	22.1371	21.9741	22.3765	23.5135
	592.02	10.1192	19.6249	21.5443	21.992	22.0089	22.5884
	593.04	9.83462	18.9455	21.0753	20.8199	21.3675	21.7158
	594.05	9.49947	18.5728	19.9679	20.2435	20.3636	20.361
	595.07	9.37505	18.0376	19.5423	19.6545	19.4602	20.1315
	595.94	9.70976	17.5171	18.4558	18.8854	18.6861	19.8013
	596.95	9.62943	16.5979	18.6981	18.5361	19.291	18.4606
	597.97	9.34711	16.2842	17.2631	17.6629	17.7177	18.3694
	598.98	8.57852	15.4783	17.048	16.9533	17.6639	17.7565
	600	8.83062	15.3594	17.0402	16.6391	17.0617	16.8128

## Sheet: Figure 5D
	Figure 5D
	data 1	TRFS10+TCEP								data 2		time	F/F0
			0	1	2	3	4	5 min				0	1
		500	89.2434	229.817	259.947	272.865	277.826	282.682				1	2.63547
		501.04	97.5528	256.203	289.497	301.776	311.784	317.136				2	3.03264
		501.94	106.029	281.543	315.937	329.204	339.469	345.295				3	3.17353
		502.98	116.017	313.092	346.469	365.801	378.187	383.016				4	3.28314
		504.02	126.453	340.416	381.798	400.93	412.337	422.553				5	3.36591
		505.07	133.351	361.304	404.337	424.62	436.681	441.689
		505.97	138.048	377.488	423.588	444.636	451.394	466.858
		507.01	143.072	387.136	441.054	460.41	472.861	479.89
		508.05	145.369	394.838	453.471	473.145	488.393	497.348
		508.95	145.576	405.283	459.547	479.281	494.23	502.369
		510	146.668	407.062	461.456	484.161	498.916	506.832
		511.04	144.939	402.143	459.734	480.162	496.055	508.057
		511.94	142.236	402.254	452.904	474.16	492.349	502.276
		512.98	138.449	397.072	445.261	467.485	484.341	493.193
		514.02	134.194	382.631	436.555	459.047	471.491	480.096
		515.07	130.237	370.269	421.793	445.942	455.579	467.469
		515.97	124.81	360.054	408.553	429.118	439.805	451.71
		517.01	122.437	347.683	395.777	414.994	428.423	431.486
		518.05	115.756	334.001	375.052	400.183	409.715	413.882
		518.95	110.892	319.045	366.225	384.056	393.028	402.744
		520	106.751	305.791	349.415	367.436	377.422	387.209
		521.04	100.883	293.314	334.294	349.667	361.744	367.094
		521.94	97.1033	278.314	316.525	332.828	343.658	353.709
		522.98	91.8166	261.636	300.43	315.244	323.945	330.539
		524.02	87.7082	253.919	285.809	298.551	309.548	317.53
		525.07	84.8728	240.258	273.009	284.731	293.298	301.159
		525.97	82.0306	229.753	263.512	275.647	284.26	287.514
		527.01	77.2519	220.296	249.288	266.22	271.42	274.673
		528.05	76.1931	208.815	234.412	249.927	257.009	260.285
		528.95	73.2462	201.991	230.793	241.932	248.897	252.02
		530	72.2095	192.813	219.675	229.84	237.305	239.45
		531.02	69.5295	189.83	209.519	221.646	229.892	231.204
		532.05	67.2	181.145	203.071	212.605	219.511	220.542
		532.94	66.5292	175.244	197.856	205.041	210.926	215.712
		533.97	64.8487	170.87	192.372	201.843	203.799	207.707
		535	63.8686	166.84	185.853	192.083	198.152	203.841
		536.02	63.9172	161.926	181.476	190.133	193.779	195.913
		537.05	62.6842	159.656	178.821	184.085	189.238	187.582
		537.94	62.7875	157.965	174.654	183.917	187.931	189.919
		538.97	62.4092	155.589	172.883	179.112	182.882	185.012
		540	61.7587	151.444	169.176	178.306	181.212	181.652
		541.02	59.9457	150.127	168.08	170.306	177.472	177.114
		542.05	60.3092	147.875	163.871	166.961	174.583	174.848
		542.94	59.0039	145.176	161.578	166.357	171.862	172.195
		543.97	58.0347	141.68	157.122	163.872	168.771	166.781
		545	57.6185	137.244	152.891	158.724	163.573	164.688
		546.02	55.5626	136.052	150.948	154.822	157.153	158.463
		547.05	53.3695	131.139	145.364	151.686	155.53	155.541
		547.94	52.4848	127.219	140.99	146.426	148.562	149.554
		548.97	49.983	123.56	134.992	142.837	144.168	143.251
		550	49.0684	116.463	132.089	136.422	139.64	140.794
		551.04	45.9846	114.414	127.045	132.305	132.295	136.13
		551.94	44.3252	109.245	124.378	127.449	129.146	129.864
		552.98	43.2318	105.914	116.17	123.024	124.359	127.269
		554.02	41.0793	100.619	112.089	116.138	117.465	119.933
		555.07	38.554	95.8758	106.777	111.21	113.792	114.238
		555.97	38.8121	93.0966	103.005	107.746	109.055	108.857
		557.01	35.8704	89.4222	98.0501	100.018	103.862	103.267
		558.05	34.4345	83.6347	93.7583	96.2883	99.0404	99.9808
		558.95	34.1035	80.9979	89.2016	92.8574	96.3688	95.9702
		560	31.488	76.9696	84.194	88.641	91.0321	90.7705
		561.01	29.997	72.5489	80.0157	84.3328	85.0261	86.5627
		562.02	28.3092	69.0554	75.9094	79.8852	80.777	81.8294
		563.04	27.4526	65.8835	72.9076	76.4418	77.0532	78.0095
		564.05	26.3313	63.3056	69.5985	72.0523	75.0623	73.8094
		565.07	25.3284	60.1004	66.6516	68.5588	70.4591	70.6308
		565.94	24.27	55.7481	63.154	66.0804	67.9123	68.3815
		566.95	23.4126	53.8876	60.501	62.3066	64.1179	64.1625
		567.97	22.0476	50.9322	56.2853	59.0392	59.8272	60.5836
		568.98	21.1664	49.0906	54.0267	56.6839	57.7683	58.4398
		570	19.8379	47.2111	50.168	54.1012	55.5252	56.0821
		571.02	19.2683	45.2035	48.8527	50.2109	51.9803	52.4714
		572.05	18.1414	41.4705	46.499	48.0834	49.4103	49.4527
		572.94	17.5217	40.1087	44.8975	47.5295	47.7698	48.6116
		573.97	16.9357	39.0082	42.6666	44.1774	44.9216	46.4813
		575	16.1477	36.9796	40.0605	41.6464	42.1099	43.116
		576.02	15.6324	35.4468	38.8856	39.6107	40.0459	41.8268
		577.05	15.104	32.917	36.8915	38.1396	38.9793	39.9929
		577.94	14.707	32.8452	35.3103	37.1508	37.5013	37.6399
		578.97	13.8976	30.7782	34.7434	35.4338	36.7356	36.1756
		580	13.714	29.5836	33.5816	33.9276	34.235	35.1041
		581.02	13.3547	27.9686	31.9523	31.5575	32.8427	33.0904
		582.05	12.772	27.3032	30.1101	31.2418	31.1097	32.2174
		582.94	12.6803	26.1035	29.6367	30.0987	31.5344	30.8487
		583.97	12.4461	25.7262	27.9595	28.5492	29.284	29.8306
		585	12.2144	24.6312	27.4274	28.2148	28.4314	29.2058
		586.02	11.599	23.1875	26.1863	26.9559	27.4813	27.2473
		587.05	11.3634	22.8413	24.6524	26.3629	25.815	26.2708
		587.94	11.4005	22.446	24.1835	24.9004	25.3379	25.0696
		588.97	10.8184	20.9735	23.7663	23.8027	24.0573	24.9845
		590	10.6866	20.4502	22.3709	23.3624	23.1178	23.5129
		591.01	10.3006	19.7187	22.1371	21.9741	22.3765	23.5135
		592.02	10.1192	19.6249	21.5443	21.992	22.0089	22.5884
		593.04	9.83462	18.9455	21.0753	20.8199	21.3675	21.7158
		594.05	9.49947	18.5728	19.9679	20.2435	20.3636	20.361
		595.07	9.37505	18.0376	19.5423	19.6545	19.4602	20.1315
		595.94	9.70976	17.5171	18.4558	18.8854	18.6861	19.8013
		596.95	9.62943	16.5979	18.6981	18.5361	19.291	18.4606
		597.97	9.34711	16.2842	17.2631	17.6629	17.7177	18.3694
		598.98	8.57852	15.4783	17.048	16.9533	17.6639	17.7565
		600	8.83062	15.3594	17.0402	16.6391	17.0617	16.8128

## Sheet: Figure 6A
	Figure 6A
	data 1		LC-MS chromatogram of Fast-TRFS
	data 2		Fast-TRFS+TCEP-1 min
	data 3	Fast-TRFS+TCEP-30 min
	data 4	Fast-TRFS-240 min

## Sheet: Figure 6B
	Figure 6B
data	Fast-TRFS+50 nM TrxR
		0	1	2	3	4	5	6	7	8	9	10	11	12	13	14	15
	360	0.67021	1.38647	0.27726	0.43214	0.74674	0.87409	0.84762	0.07727	0.27685	0.69765	0.22897	0.70036	0.91684	0.42097	0.27748	0.50042
	361.06	0.62456	0.77733	0	0.31589	0.19665	0.78052	0.43403	0.15671	-0.03849	0.49541	1.03495	0.35101	0.30208	0.64774	0.77095	0.34938
	361.96	0.48346	0.81906	0.51493	0.15243	0.39128	0.39565	0.7586	0.11643	0.85717	0.35622	0.3874	0.43427	0.70705	0.50027	0.47339	0.47538
	363.03	0.03937	0.94768	0.7111	0.42339	0.73254	0.61683	0.79239	0.42575	0.38402	0.27138	0.76107	0.26999	0.38519	0.35774	0.58491	0.23254
	363.93	0.50982	0.78555	0.68333	0.43585	0.55079	0.69971	0.38898	0.23088	0.75393	0.69654	0.15827	0.53443	0.89147	0.74516	0.3195	0.6186
	365	0.19708	1.16686	0.40535	0.35436	0.7083	0.43575	0.4662	0.79227	0.32435	0.31686	0.03943	0.27397	0.55053	0.31402	0.55294	0.31376
	366.06	0.15487	0.65299	0.32001	-0.15638	0.19392	0.6099	0.63304	-0.11517	0.44428	0.70998	0.78113	0.70409	0.27551	-0.11585	0.19701	0.15855
	366.96	0.19684	1.22913	0.36026	0.54898	0.19526	1.01075	0.7517	0.52276	0.39958	0.61062	0.51981	0.54392	0.62407	0.0795	0.66879	0.43156
	368.03	0.38317	0.43549	0.40816	0.23734	0.73738	0.49444	0.27304	0.31398	0.19671	0.82896	0.54777	0.39047	0.55848	0.56227	0.35132	0.62925
	368.93	0.11636	1.02463	0.20147	0.3214	0.4732	0.6556	0.43065	0.51641	0.43895	0.39809	0.4363	0.42619	0.28348	0.59737	0.35159	0.38275
	370	-0.03918	0.52348	0.07954	0.11809	0.81244	0.97403	0.42471	0.40266	0.48251	0.70143	0.27299	0.65593	0.43207	0.43418	0.47948	0.27758
	371.07	0.11938	0.94406	0.28376	0.39487	0.65927	0.82001	0.2329	0.30698	0.63229	0.40437	0.3153	0.45833	0.60255	0.03905	0.56402	0.66743
	372	0.11825	1.11024	0.23449	0.36113	-0.16183	0.12178	0.70225	0.08114	0.51105	0.23803	0.66808	0.27384	0.55367	0.59279	0.75149	0.68742
	373.07	0.07995	1.43443	0.51073	0.35825	0.40353	0.52753	0.43739	0.64759	0.55902	0.78419	0.52572	0.24015	0.75454	0.47347	0.42603	0.51314
	374	0.23808	0.83856	0.54222	0.59692	0.52725	0.47773	0.42832	1.16568	0.9998	0.51758	0.74126	0.81291	0.19765	0.82294	0.70291	0.35444
	375.07	0.08038	1.19708	0.11918	0.40003	0.44234	0.78884	1.01531	0.46853	0.55746	0.91652	0.80344	0.96591	0.79277	0.73626	0.81257	0.27555
	376	0.11907	1.02378	0.15569	0.36477	0.58607	0.47459	0.56288	0.6276	0.63969	0.83859	0.78746	0.41164	0.60469	0.59602	0.27375	0.95582
	377.07	0.32424	1.10704	0.31609	1.15304	0.5171	0.91169	0.878	0.87782	0.79083	1.15473	1.13113	0.75742	0.89072	0.73365	0.53921	0.80626
	378	0.50666	1.72975	0.63144	0.52046	0.90898	0.66004	0.9186	1.36169	0.63179	0.90952	0.86607	0.88796	1.10681	0.71619	0.67401	0.74362
	379.07	0.31392	1.67344	0.2818	0.43571	0.61619	0.68692	1.0661	0.56605	1.17962	1.03524	1.06538	0.78576	1.0696	1.04225	0.76669	0.67308
	380	0.59787	1.48264	0.3986	0.63221	0.84914	0.83304	0.56518	1.01733	0.63987	1.17973	0.3551	1.0597	0.83086	0.91601	0.73005	0.69587
	381.06	0.48614	1.74506	0.50548	0.65879	1.20909	1.08573	1.11647	0.94448	1.37379	1.11261	1.1641	0.96362	1.31516	1.49271	1.30249	1.35631
	381.96	0.32	2.278	0.66277	1.07703	1.00422	1.25227	0.82308	0.96723	1.02885	0.87074	1.17767	0.8765	1.5381	1.16859	1.65483	1.54171
	383.03	0.31999	2.94695	0.76058	1.2872	1.44364	1.06195	1.58705	1.25387	1.39955	1.76402	1.38878	1.76438	1.10825	1.60733	1.69913	1.2847
	383.93	0.35745	2.5269	0.88779	0.77888	1.49955	1.26831	1.37233	1.71387	1.38307	1.78849	1.05783	1.72732	1.48041	1.7843	1.86449	1.67511
	385	0.78312	3.08109	0.60055	1.50175	1.5159	1.6203	1.96047	1.70109	1.64978	2.01438	1.69416	1.5635	1.83464	2.33216	2.20551	2.02413
	386.06	0.5101	3.96121	1.18854	1.33753	1.6448	1.99984	2.55724	2.05061	2.11311	2.09951	2.36195	2.14507	2.11442	2.04749	2.32192	2.58996
	386.96	0.56623	4.81996	1.4926	1.61891	2.07718	2.25305	2.31609	2.52207	2.73973	2.66945	2.62102	2.89246	2.44688	2.79363	2.36881	2.64447
	388.03	0.88841	5.41351	1.48235	2.02805	2.2495	2.47716	2.34751	2.98267	2.96574	2.50577	3.10004	3.07443	2.6178	2.95093	2.43347	3.21225
	388.93	0.4275	6.17533	1.67067	2.29367	2.85588	3.28817	3.08349	3.17861	3.45071	3.38403	3.26682	3.11514	3.51451	3.15333	3.74909	3.20526
	390	1.31386	7.61215	2.03918	2.42679	3.27558	3.20112	2.86316	3.33253	3.55928	3.72357	3.96714	4.08964	4.1301	3.81664	4.34223	4.09852
	391.07	1.04871	8.5609	2.27865	2.80888	3.49903	4.22391	3.93716	4.34383	4.72992	4.5926	4.70049	4.36458	4.67957	4.65781	4.62612	4.65722
	392	1.17339	9.99676	2.77398	3.01718	4.08196	5.22866	4.59006	5.21088	5.2755	5.22441	5.2131	5.05389	5.19177	5.58945	5.14078	5.1989
	393.07	1.15598	11.0151	3.32868	4.52749	4.53118	5.68935	5.58439	5.63977	5.80962	6.0613	6.08037	6.38215	6.30318	6.03282	6.24705	6.24797
	394	1.33885	13.0058	2.86615	4.54198	5.61935	6.00601	6.47224	6.34466	6.73748	6.93979	7.0701	6.57634	6.99881	7.51009	6.93912	7.42115
	395.07	0.98752	15.111	3.33561	4.99559	5.87856	6.87365	7.49093	8.00398	7.43902	7.59341	7.88587	8.58981	8.36295	8.46992	8.50961	7.93235
	396	1.41306	15.9138	3.80138	6.18472	7.13026	7.74801	8.53687	8.79103	8.17941	8.39737	8.61154	9.26557	9.48856	9.07944	9.12077	9.40513
	397.07	1.142	19.6838	4.07847	6.95595	7.8491	8.59981	9.43021	9.57801	10.3137	10.022	10.1336	10.2449	9.74288	10.3156	10.5431	10.2762
	398	1.24879	22.254	4.60756	7.39546	8.74519	10.1034	10.4855	10.6781	10.5172	11.7378	11.223	11.4902	12.3343	12.3564	12.1922	11.7554
	399.07	1.37806	24.8133	6.13123	8.60564	9.86412	11.978	11.9581	12.1329	12.6421	12.9567	13.6814	13.2401	13.6633	13.8763	13.8883	13.4197
	400	1.56	28.1938	6.12816	8.958	11.6167	13.3644	13.6655	14.3932	13.922	15.0902	15.2569	15.6232	14.6493	14.5382	14.866	14.5766
	401.06	1.16808	32.038	7.01946	10.8739	12.489	14.5188	15.1347	16.123	16.7382	16.6895	16.8411	16.9188	17.1329	17.1028	18.1262	17.4253
	401.96	1.40455	36.8695	7.40451	11.7554	14.1957	16.0931	17.6085	18.1086	18.2416	18.3118	19.0692	18.0205	19.0804	18.3459	19.3382	19.3592
	403.03	1.56562	41.5091	8.57661	13.7598	16.075	17.8122	18.6424	20.023	20.5877	20.3843	20.761	20.9174	20.6399	22.1473	21.053	21.984
	403.93	1.50645	46.2301	9.90417	15.0661	17.8942	20.6397	21.0598	22.8616	22.1891	22.983	23.4958	24.0461	23.9725	23.777	24.8758	25.2504
	405	1.53471	51.0578	10.6795	17.0729	20.7173	22.3098	23.7322	24.0248	25.8641	25.1413	27.0106	26.4769	27.0558	27.2342	26.3823	27.0433
	406.06	1.58274	57.4306	11.9564	18.4402	22.6891	25.3255	26.5465	27.2166	28.2379	29.0213	28.8201	29.5572	28.9358	29.3391	30.7348	29.577
	406.96	1.67971	61.8217	13.1642	20.6392	24.7907	28.1508	29.4674	29.8471	30.6467	31.3327	32.5055	31.8624	32.4935	32.4616	32.6926	33.2419
	408.03	1.78906	68.9614	14.6217	22.2493	27.0537	30.3397	32.6109	34.3168	32.9608	33.1273	34.2929	34.8764	35.9336	35.6609	35.9116	37.0795
	408.93	1.97908	76.7818	15.5832	24.2017	29.3979	33.5115	35.4315	36.1185	36.8552	38.1525	38.8677	38.9338	39.278	39.9873	40.1298	39.4012
	410	2.07841	85.4278	17.3528	27.3539	32.5168	36.8569	39.5091	40.8531	40.6938	41.6585	42.4548	43.7497	43.1466	43.374	44.1414	44.1527
	411.06	2.27698	94.353	19.7238	29.685	36.6652	40.2703	40.9902	43.5995	46.4572	45.6971	47.4644	47.7769	46.3325	48.1872	47.9382	48.2828
	411.96	2.51608	101.206	21.3593	31.9476	38.141	43.9658	46.411	48.7467	49.6465	50.3775	49.4027	51.9817	51.8071	50.6206	51.6268	52.2612
	413.03	1.95812	110.293	21.9544	34.747	43.2623	47.3232	49.8876	51.7434	53.6934	53.2634	55.6151	56.2626	56.7813	55.6677	56.2174	56.4665
	413.93	2.92855	120.217	24.8832	37.7264	45.0777	51.0797	53.4637	55.7282	56.9307	58.6345	59.8107	59.9889	60.5302	61.6233	61.0864	62.2476
	415	2.63949	130.171	26.2267	40.7471	50.6123	55.8852	59.8868	59.6117	62.7952	61.0539	65.9669	64.9621	66.0786	66.9392	66.0776	65.1135
	416.06	2.65436	144.278	28.6252	44.6129	53.1282	60.1109	65.5189	65.9015	68.706	69.0132	71.3001	71.801	72.1784	73.9765	73.3228	73.0106
	416.96	2.44519	154.437	30.5715	47.8078	56.7133	66.2195	69.5127	69.3954	72.8987	74.8799	76.5686	77.7022	76.8058	77.631	79.3556	77.8809
	418.03	2.61032	167.001	32.8974	52.2296	62.3083	70.6105	74.5093	77.3337	79.1076	78.5753	81.2573	80.3352	83.0923	83.258	83.2168	84.0227
	418.93	2.6131	172.966	33.5964	53.8097	68.0759	73.7564	76.3307	79.7063	81.8791	84.9462	86.662	87.2077	87.612	89.3236	89.2032	90.1008
	420	3.02704	183.702	38.1089	58.8622	71.0718	80.2943	84.0306	89.2737	88.9306	93.4505	93.6906	94.6027	96.0321	97.6909	95.1688	96.031
	421.06	3.04446	202.573	40.9783	63.4117	77.8277	87.1197	89.7181	92.5518	99.677	95.4357	100.624	100.076	102.901	104.396	104.369	98.2354
	421.96	3.07923	215.039	44.2747	66.4675	82.2194	90.0111	95.8809	99.1758	103.715	103.161	108.367	105.372	107.802	110.028	108.814	107.477
	423.03	2.70367	231.112	46.6286	71.7432	86.974	95.9042	99.6092	106.152	107.051	111.766	112.02	113.119	116.44	115.428	116.068	114.683
	423.93	3.38815	236.776	47.0123	72.1306	90.0855	102.102	106.487	111.633	115.012	115.687	118.372	118.627	119.872	118.998	122.88	121.729
	425	3.34753	257.008	50.5694	79.4848	96.6148	107.198	112.867	116.023	118.279	123.902	126.292	123.457	125.015	127.375	129.564	129.156
	426.06	3.29979	269.225	51.947	82.2668	100.587	111.991	120.444	123.046	127.862	132.744	131.569	132.383	132.542	133.272	133.835	136.064
	426.96	3.9892	282.381	56.5357	87.7136	104.995	116.061	123.24	131.187	134.284	135.176	139.65	139.454	141.363	140.297	141.727	142.386
	428.03	3.66315	295.425	58.4137	92.8444	109.372	123.953	131.769	135.242	139.703	142.691	145.604	148.059	149.155	150.018	149.317	150.402
	428.93	3.51781	311.212	61.1482	90.1324	111.455	124.089	138.445	140.363	144.152	148.349	151.14	150.519	152.765	155.426	153.369	156.654
	430	3.67362	321.845	62.9054	99.8876	118.221	132.622	138.154	147.033	152.714	154.964	158.906	155.977	159.037	162.185	158.027	161.257
	431.06	3.52286	334.41	64.3509	103.445	127.29	140.121	149.994	151.745	156.278	158.487	162.986	157.706	165.216	167.146	166.667	167.392
	431.96	3.51666	345.607	67.448	109.265	130.116	142.501	153.668	159.307	164.889	163.636	169.228	166.521	169.651	172.038	173.871	173.298
	433.03	3.90959	361.461	72.0434	110.258	134.021	148.141	158.17	165.1	170.102	174.716	172.945	173.824	179.35	181.129	177.354	177.504
	433.93	3.89166	367.896	69.3999	111.855	136.692	154.865	163.897	170.015	174.719	176.272	179.01	175.379	183.295	185.384	182.937	187.594
	435	3.82346	384.497	72.96	116.236	143.581	156.805	167.202	174.788	176.839	181.807	183.176	187.059	188.336	190.586	185.786	192.16
	436.06	4.07357	397.775	78.2911	119.366	147.093	164.629	173.517	182	184.52	183.991	191.678	194.635	195.236	192.221	194.549	196.388
	436.96	4.16905	407.982	79.0306	122.464	155.038	168.157	177.92	186.79	188.715	194.705	193.4	198.19	200.279	200.654	199.483	202.383
	438.03	4.33146	420.515	82.8168	127.953	156.167	169.944	184.644	185.268	195.86	198.276	197.026	203.669	205.513	203.092	206.397	210.898
	438.93	3.90405	418.165	81.1392	127.541	159.19	178.539	187.876	191.548	196.357	202.973	202.488	208.722	205.949	211.621	208.692	213.934
	440	3.74633	437.51	86.039	130.563	161.149	180.346	191.027	197.659	203.282	208.849	211.76	213.563	211.825	217.051	220.516	222.42
	441.06	3.71251	444.467	86.6357	137.792	167.796	186.296	196.507	200.402	205.534	215.01	216.748	222.587	225.133	222.582	221.454	222.134
	441.96	4.14674	461.621	91.7702	139.275	174.612	191.302	196.734	200.736	210.419	219.529	219.929	223.716	221.822	228.612	226.636	228.931
	443.03	4.38103	471.806	93.5932	140.959	176.668	192.755	204.56	211.129	218.734	224.888	230.151	230.316	231.758	228.375	229.667	236.72
	443.93	4.45926	485.357	97.602	146.196	177.604	200.764	207.335	216.394	223.199	224.815	231.194	236.228	233.617	236.778	236.91	238.429
	445	3.94027	494.252	98.8943	141.977	182.812	202.526	216.184	222.911	227.916	234.24	235.73	238.283	240.81	240.93	239.113	240.428
	446.06	4.48449	505.151	100.383	152.386	184.263	205.337	217.645	226.569	231.666	238.831	238.192	241.099	239.46	245.272	240.537	250.409
	446.96	4.36075	505.234	102.005	155.256	189.168	210.332	222.078	227.028	234.55	241.971	244.227	244.174	248.309	251.68	248.476	253.956
	448.03	4.47154	509.77	104.281	161.396	189.335	209.371	224.428	231.886	238.186	244.99	241.421	246.921	251.147	248.181	250.753	256.309
	448.93	4.18376	528.049	104.696	161.685	195.24	213.046	230.241	239.356	244.964	249.387	252.018	249.021	253.623	257.169	251.13	261.504
	450	4.28369	531.915	107.44	164.253	192.901	214.403	233.761	240.435	249.008	251.156	256.328	251.671	258.559	257.839	261.064	264.505
	451.04	4.23477	543.985	108.08	167.325	204.216	217.547	234.962	243.727	250.608	257.895	258.746	262.92	258.935	261.221	266.438	266.298
	451.94	4.11967	546.645	109.806	166.991	201.79	221.859	237.265	241.036	253.274	254.748	255.764	258.866	263.909	267.667	267.359	270.676
	452.98	4.28248	549.192	110.768	170.55	202.776	225.39	239.52	247.324	255.549	260.672	260.061	267.716	266.43	262.707	273.183	273.096
	454.02	3.94101	557.019	110.448	169.211	207.26	229.679	243.298	241.872	254.591	261.236	262.716	269.255	267.181	270.08	270.008	272.16
	455.07	4.02646	557.97	111.37	171.776	207.859	229.116	244.339	252.428	253.292	259.787	265.917	267.972	274.21	274.127	279.148	270.402
	455.97	4.57818	557.79	112.378	173.767	207.831	230.481	240.885	251.341	257.189	263.736	264.878	268.133	275.269	271.094	277.685	273.37
	457.01	3.95579	565.607	113.012	171.632	208.505	229.094	243.945	243.006	256.838	260.063	268.683	269.255	276.047	276.236	276.591	278.366
	458.05	4.41141	562.032	115.599	172.781	209.421	231.324	248.581	251.648	257.724	267.61	264.58	273.912	274.044	273.019	278.547	279.475
	458.95	4.1811	556.622	114.935	172.401	209.709	232.669	245.049	254.286	258.875	263.279	267.287	269.335	274.343	270.413	275.964	280.819
	460	4.17671	562.213	114.65	173.023	208.245	231.811	246.232	253.586	260.34	265.602	261.121	274.495	276.303	271.023	280.52	274.153
	461.06	4.04016	554.856	114.444	172.636	204.201	231.895	243.91	251.457	258.179	265.663	265.151	272.164	275.501	273.935	273.7	277.606
	461.96	3.82555	554.271	117.105	169.844	212.947	232.14	243.069	245.614	258.256	266.232	263.55	267.628	275.469	273.613	275.667	274.831
	463.03	4.01542	560.399	113.64	172.235	209.564	224.339	243.348	247.474	255.654	259.741	268.966	268.223	272.563	271.83	268.348	273.596
	463.93	4.3369	548.967	113.276	170.489	206.084	229.724	238.468	246.249	258.756	258.275	259.713	270.236	273.709	268.209	274.523	274.012
	465	4.38337	544.788	113.341	170.676	204.001	227.139	239.021	245.041	252.434	261.293	263.758	265.864	263.737	271.571	274.1	270.971
	466.06	3.77568	545.209	113.499	169.076	202.076	227.103	240.01	244.484	254.398	255.879	258.273	261.612	267.849	265.71	271.997	268.921
	466.96	3.90921	540.599	109.047	168.007	201.098	224.026	238.431	243.831	239.547	259.699	262.807	266.547	263.444	268.856	271.577	270.54
	468.03	3.58409	525.637	112.364	169.028	202.478	220.812	238.179	239.523	249.59	256.219	258.846	262.826	262.692	264.306	262.247	268.39
	468.93	3.57703	525.475	110.785	164.743	197.012	223.295	233.916	237.255	248.32	253.139	253.786	256.415	259.725	260.495	263.789	266.793
	470	3.43657	523.259	109.886	164.565	197.803	218.87	231.294	239.432	244.907	248.395	254.835	253.132	256.461	253.155	263.045	259.522
	471.04	3.75197	517.712	108.549	162.739	194.869	215.883	229.376	236.646	237.134	245.097	248.123	252.34	252.956	250.98	256.555	257.842
	471.94	4.11108	493.32	106.249	162.023	191.204	213.945	226.198	235.694	236.751	241.994	243.281	251.453	247.386	250.92	254.802	257.567
	472.98	2.88395	496.203	105.896	160.006	191.043	209.138	223.561	231.092	234.189	240.886	242.714	245.319	247.721	249.271	252.234	249.275
	474.02	3.15283	491.805	106.043	151.949	183.602	205.818	218.824	227.618	231.348	238.75	239.572	241.006	243.99	244.719	246.591	245.298
	475.07	2.92282	484.526	103.608	154.041	181.958	204.027	214.953	223.987	230.308	234.699	238.916	237.784	236.671	239.202	242.69	240.747
	475.97	3.56957	474.944	100.523	149.988	179.837	202.007	213.298	220.398	227.414	228.451	234.004	232.745	235.723	237.775	240.585	241.306
	477.01	3.15253	469.289	97.3807	150.937	180.853	200.209	212.552	217.709	223.461	221.9	225.607	231.955	232.113	236.268	234.091	233.785
	478.05	3.51536	465.488	98.4221	147.353	180.74	196.33	207.332	210.182	215.511	222.627	225.475	230.683	227.028	232.309	236.795	232.352
	478.95	2.95445	457.657	97.5659	145.536	173.797	190.227	201.518	207.714	213.831	217.79	219.503	225.619	226.994	224.376	230.601	229.367
	480	3.0193	445.641	96.5534	141.813	169.437	188.572	200.842	207.993	206.304	214.143	216.583	219.025	219.568	225.304	221.953	225.497
	481.04	2.98862	434.99	94.7673	139.633	168.699	186.597	198.225	202.102	208.362	209.123	214.618	212.551	217.201	223.2	221.891	220.166
	481.94	3.18305	428.043	94.1397	135.891	165.806	184.76	193.01	200.808	205.362	208.205	206.611	213.094	210.451	217.718	215.756	215.481
	482.98	2.82694	424.702	88.6551	137.832	161.658	178.858	187.315	192.533	201.681	201.126	209.901	211.338	210.368	212.716	210.039	210.217
	484.02	2.21915	411.667	89.8413	133.564	158.051	176.011	184.646	192.128	197.683	200.875	198.48	208.308	207.733	206.204	205.823	209.99
	485.07	2.30278	401.154	89.6221	130.406	156.471	171.964	180.574	187.829	194.257	192.623	198.603	201.753	200.785	203.123	202.372	204.157
	485.97	3.16597	393.586	86.7268	128.458	149.481	169.344	174.739	185.161	189.58	192.736	189.659	198.445	198.373	202.718	199.122	199.292
	487.01	2.76862	386.488	86.4904	124.644	151.688	166.549	173.464	176.612	180.355	186.257	189.663	192.278	193.573	194.577	195.767	196.651
	488.05	2.59305	384.482	83.1056	122.753	146.91	163.146	169.51	180.152	181.142	182.197	188.299	190.925	190.682	192.342	190.42	192.851
	488.95	2.77371	376.898	84.3038	121.925	144.096	158.63	166.431	172.367	178.663	181.343	178.822	183.556	188.802	190.106	188.241	188.313
	490	2.47374	364.497	79.8982	119.228	136.134	152.976	158.787	164.716	175.536	179.561	180.798	181.565	180.54	182.477	182.688	182.99
	491.04	2.63907	351.345	80.8317	116.462	135.64	151.526	160.052	166.056	170.819	171.033	178.012	177.241	172.799	179.454	179.338	182.852
	491.94	1.97573	350.15	76.1762	111.72	134.681	147.767	156.754	163.072	165.5	166.279	171.405	170.812	173.499	174.231	175.007	174.457
	492.98	2.52755	337.121	76.4586	111.324	132.346	144.586	151.331	158.131	161.913	165.823	168.028	167.343	170.16	173.87	173.727	174.84
	494.02	2.03317	329.98	74.2358	109.913	128.228	140.17	149.038	154.5	158.047	159.757	164.772	166.999	167.382	165.342	164.251	167.704
	495.07	2.94656	316.862	72.0614	105.457	124.375	140.205	144.067	150.006	154.06	160.682	159.525	159.693	161.868	163.67	165.01	165.824
	495.97	2.11054	313.982	71.1522	102.148	120.996	135.823	144.951	147.159	148.104	152.994	155.964	159.214	158.169	158.378	159.995	155.958
	497.01	2.52293	306.546	70.7919	101.232	119.466	130.52	140.81	142.776	146.907	146.006	152.456	154.215	149.496	155.613	154.197	157.34
	498.05	1.91319	295.883	67.5426	98.0119	114.831	129.829	136.22	139.15	144.219	144.843	148.432	151.433	149.112	151.446	151.208	152.213
	498.95	1.57163	290.284	66.0783	96.4318	113.252	127.562	127.891	135.3	140.46	141.37	144.897	145.374	144.725	145.375	149.456	147.387
	500	2.39282	278.619	65.5341	94.4064	111.697	122.73	128.842	132.753	136.736	136.265	139.27	141.985	140.176	143.39	142.925	143.035
	501.04	2.16601	277.116	65.0612	90.525	107.905	117.334	125.31	131.168	134.213	134.736	137.882	138.537	133.416	140.801	140.696	138.693
	501.94	2.43704	265.399	63.0383	89.536	104.952	116.977	122.104	127.136	128.99	131.351	134.309	134.27	135.98	136.759	138.447	136.929
	502.98	1.47311	259.337	62.2842	87.8762	104.101	111.417	118.7	122.985	124.025	127.93	129.456	132.826	132.731	133.404	135.041	134.9
	504.02	2.12817	253.331	59.8766	86.3534	100.899	111.062	117.038	119.308	124.659	122.291	123.678	129.809	127.676	131.691	129.308	129.898
	505.07	1.64778	246.297	57.3035	84.6157	98.3703	106.821	112.019	117.975	117.805	119.753	121.128	122.587	124.226	124.158	126.404	127.498
	505.97	2.18688	240.562	56.0217	80.1843	96.7584	106.014	108.211	115.58	117.076	118.337	117.799	120.116	123.54	123.389	122.188	121.717
	507.01	1.78066	231.455	54.6804	78.3976	93.5092	104.849	106.43	111.906	115.814	114.477	117.548	119.21	117.977	120.348	119.036	120.459
	508.05	1.52451	224.397	54.5659	76.3962	89.8662	99.1251	104.327	106.131	109.093	113.401	114.969	112.96	115.63	117.439	116.371	118.599
	508.95	1.7506	218.436	54.2904	75.2439	89.0467	95.4197	101.21	105.995	106.867	107.353	110.001	111.696	113.079	113.03	114.629	115.183
	510	1.43346	210.459	51.0245	72.7686	85.0566	92.7144	100.226	101.144	105.229	103.221	107.509	108.199	111.026	108.962	109.984	113.329
	511.04	1.76099	203.8	49.709	70.7777	82.8475	94.4649	95.5544	98.1438	102.511	103.102	107.435	103.039	106.793	107.129	109.68	108.754
	511.94	1.75628	204.489	49.5203	69.8229	81.7014	88.9758	92.018	96.8294	98.591	101.958	102.468	103.826	105.758	103.811	106.558	105.822
	512.98	1.62853	191.102	47.4741	67.1504	79.0733	84.4119	90.9055	95.0537	97.855	95.4662	96.5664	99.7067	102.015	99.5261	104.62	100.955
	514.02	1.62873	187.683	47.4096	65.3697	78.0282	83.8797	86.9462	90.4501	91.4192	95.5194	95.0815	93.9608	99.2883	98.1353	99.5689	101.018
	515.07	1.41317	186.383	45.1894	63.22	74.2999	81.0599	86.047	90.0218	91.0386	92.0882	94.0572	94.4713	95.1313	96.4831	97.3864	97.4765
	515.97	1.41735	178.774	45.5848	61.6931	72.2261	81.2487	82.913	85.9757	89.052	90.2836	91.0962	92.0486	91.6004	93.9761	94.6109	93.1621
	517.01	1.33012	171.902	43.9599	60.5134	70.2456	76.9047	80.8058	85.6131	86.9324	86.694	84.5465	89.2829	90.131	89.6916	91.3139	92.0848
	518.05	1.46599	167.753	41.7118	57.3995	68.7445	72.7936	78.3646	80.656	83.2494	82.4641	86.9322	85.0988	83.9169	88.511	88.9711	89.9661
	518.95	1.79397	162.92	40.7941	56.1516	67.5388	73.3481	76.6668	77.8204	81.7727	80.7884	83.7669	83.8737	83.4495	83.5543	84.7998	86.7541
	520	1.12396	155.568	39.0883	54.9598	65.3512	71.2122	73.1424	78.7656	80.0657	78.4463	81.9692	80.3695	82.1929	83.0348	83.8265	84.2564
	521.04	1.26347	152.765	38.6414	52.7175	61.9519	65.9763	73.1854	74.4555	76.058	76.7413	78.1028	79.5763	79.9604	81.4812	78.154	81.1094
	521.94	1.38664	148.213	38.2549	53.3436	60.7836	67.2122	69.9246	73.0038	76.0831	74.1063	77.2791	77.7989	78.3717	78.5939	77.6618	78.5653
	522.98	1.6841	141.652	37.4232	49.4549	58.9145	64.6696	68.5567	70.2984	73.7585	72.9308	72.0532	73.5334	75.307	73.3133	76.9019	75.6253
	524.02	1.14638	137.298	36.2698	49.2279	58.1248	62.5348	67.1592	68.2776	70.945	70.205	71.3503	72.8934	73.853	72.2873	74.0681	73.7734
	525.07	1.18301	132.127	35.2037	47.7379	55.8143	58.8071	61.5913	66.1768	65.6577	68.3741	70.2343	69.4039	71.3655	71.0961	72.4988	72.4295
	525.97	1.26387	127.424	34.1724	46.8337	53.308	58.5792	61.621	64.8033	65.5957	67.1718	67.7757	67.8247	69.9045	68.8384	69.4466	68.3493
	527.01	1.58272	124.238	32.6305	45.3452	52.138	57.8876	59.6187	62.0623	63.5548	64.6027	65.5582	66.6773	66.706	66.8161	67.6303	67.2889
	528.05	1.10786	122.731	32.8098	43.4765	51.4703	55.9211	58.352	60.4705	61.3303	61.5506	64.0763	62.1235	65.133	65.4524	65.064	65.1235
	528.95	1.32681	117.12	30.5286	43.1055	49.4339	53.1442	56.0835	59.3124	60.9407	59.6153	61.2613	62.3266	63.531	63.0456	63.2694	63.0275
	530	1.04814	113.753	30.9509	41.5096	47.4754	51.9009	54.8639	56.556	57.7692	58.218	60.2957	60.9824	59.7762	60.5441	61.5972	61.3213
	531.02	0.85914	108.508	29.4315	40.617	46.3926	50.3421	52.5224	56.05	56.8626	57.5199	57.0617	59.3179	59.7538	59.4071	60.1143	59.3646
	532.05	0.98678	106.025	28.3942	38.6263	45.702	49.9313	50.1263	52.8002	54.4455	54.7458	56.6496	55.46	56.4599	56.3056	56.4423	57.9261
	532.94	1.1876	104.209	27.2597	38.4111	44.1595	48.2566	47.0101	53.2909	51.7637	54.4825	53.3214	54.7316	55.6165	56.4142	55.0757	55.2508
	533.97	0.35436	96.7347	27.6568	37.9373	42.6918	46.4858	47.6281	49.3137	52.0398	52.3588	54.1051	52.8462	54.388	53.2962	54.2746	53.5457
	535	1.15437	97.308	26.0527	36.1021	41.1547	45.4527	48.4809	48.1493	49.2619	50.9049	51.3386	51.4001	51.53	52.5026	52.8148	51.5178
	536.02	1.01659	93.9356	25.3911	33.6185	40.2998	42.6992	44.2561	47.2601	48.3691	48.9469	48.7486	51.0979	49.5457	50.2809	50.6329	51.385
	537.05	1.24572	90.4739	24.642	34.1593	39.2321	40.8976	43.5463	46.0537	45.5977	46.672	48.3361	46.8725	48.9242	48.7786	48.3617	48.7727
	537.94	1.17472	87.5583	24.1923	32.717	37.4547	41.6112	43.3178	43.6606	43.1888	45.9432	45.4352	46.661	48.0012	47.2686	47.4073	48.6399
	538.97	0.55079	84.1341	23.5057	31.1644	37.4712	39.3757	41.9148	43.0705	43.4225	44.7555	45.549	44.9502	46.1605	45.5433	45.1872	46.9423
	540	0.69792	81.0464	22.8132	31.3519	36.6538	38.8194	40.6349	42.1137	43.1304	43.5991	42.6478	44.551	45.0633	44.9789	44.1467	45.3429
	541.02	0.64151	76.8246	21.6971	29.9746	35.2669	37.1338	39.5478	40.8646	41.5221	41.4732	41.514	41.9611	41.5922	41.2796	41.4338	44.4471
	542.05	1.01495	75.1281	21.5136	29.2884	34.0936	36.1074	38.1552	38.6339	38.7323	40.3073	41.0314	40.8737	41.1901	41.5107	42.5919	41.6566
	542.94	0.51213	71.8013	21.9991	28.332	32.5348	35.0092	35.8097	38.53	38.1304	39.9748	39.6953	40.0646	40.2682	40.2329	41.0821	41.5744
	543.97	0.71736	72.1022	20.223	27.165	31.7841	32.9005	35.7417	37.1077	37.7578	38.8523	39.0839	38.6701	40.3323	39.1608	38.0026	39.8006
	545	0.28007	68.6523	20.0692	26.9113	31.4942	32.6315	34.7903	35.1084	36.429	36.4754	36.8086	37.2374	37.9323	37.5972	38.842	39.1387
	546.02	1.05336	67.5627	19.3616	26.0417	29.5693	31.5247	33.9825	33.6367	34.8351	36.3651	35.8928	35.5839	36.8135	36.2399	36.6961	38.0258
	547.05	0.73138	64.5276	19.2431	24.3941	27.8536	30.8377	32.1724	33.0032	33.5253	35.2096	33.7986	35.4887	36.5766	35.1702	36.5508	36.3666
	547.94	0.76976	61.572	18.0536	23.2352	28.4916	30.2155	31.7242	31.4911	33.0651	33.9536	33.7854	33.1557	34.1772	35.296	34.831	35.5412
	548.97	1.15212	60.6109	18.1032	23.0685	26.262	28.2791	29.7636	31.4501	32.0425	31.7487	32.5937	32.8522	31.8622	33.2108	33.421	33.321
	550	0.76299	56.7382	17.598	21.6076	26.1376	28.4901	29.2554	29.9932	30.8849	30.6098	31.3836	32.816	32.6694	31.944	31.8216	32.0213
	551.04	0.59859	57.4172	17.1492	21.0475	25.1622	26.9455	28.6973	29.2557	30.0894	30.0122	30.5356	31.22	31.5218	30.9635	30.8742	31.4776
	551.94	0.49056	53.4451	16.3167	22.0503	24.5856	26.5817	28.2132	28.3495	28.5668	28.5881	29.4325	30.3342	30.8584	29.9101	30.8082	30.5392
	552.98	0.56415	52.3326	15.718	20.4259	23.24	26.0805	26.9994	27.3945	28.5401	28.9317	28.2384	29.3071	29.7673	29.8086	29.1612	29.6619
	554.02	0.68199	50.4741	15.8947	20.8065	22.4816	25.4756	26.2758	26.8984	27.224	28.5328	28.1789	27.9157	28.1439	28.3705	27.5489	29.2433
	555.07	0.44457	47.636	14.8889	20.0651	22.1718	24.2174	24.99	25.5961	26.3074	26.7182	26.518	27.9387	26.9761	27.3296	28.2691	27.733
	555.97	1.15977	47.0741	14.1513	18.3286	21.3415	23.0343	24.1624	25.1697	24.8619	25.6944	25.7413	27.027	26.8516	27.2022	26.7777	26.3084
	557.01	0.40898	45.4811	13.1095	17.9865	20.8467	22.7995	23.6111	23.2015	24.935	25.1311	25.0447	25.2892	25.8644	25.5114	25.9123	25.63
	558.05	0.5577	43.1539	13.3767	17.7505	20.1273	22.1511	23.3304	22.9048	24.0254	24.4898	24.5183	25.2341	24.3203	25.7001	25.9149	25.0897
	558.95	0.98288	42.3664	13.2111	17.1614	18.11	20.7627	22.0669	22.8321	23.0383	23.4546	24.03	24.2552	24.5377	23.9049	24.2286	24.4533
	560	0.63309	41.1074	12.6567	17.4402	18.4773	20.8622	21.173	22.6936	22.5074	22.0189	22.2817	23.2539	22.7417	23.3148	23.1533	23.3233
	561.01	0.73952	39.2938	12.3425	16.2876	18.9233	20.5043	20.4487	21.7706	22.5567	21.9147	22.9157	21.9398	22.6953	23.245	23.1168	22.1596
	562.02	0.35751	37.8102	12.2717	15.6818	18.1839	19.5808	20.1203	20.0531	21.0118	20.936	21.5071	21.5006	21.788	22.2407	21.7134	21.6077
	563.04	0.24167	36.182	11.2504	15.4027	17.4553	18.4738	19.1172	20.3469	20.7635	21.085	20.0822	21.242	21.8206	21.2387	21.0492	22.0413
	564.05	0.67584	35.5233	11.6954	13.7185	16.694	17.6733	18.5737	19.3691	19.398	20.1802	18.9271	19.822	20.7295	20.301	20.6636	21.4591
	565.07	0.33052	34.6726	11.0518	14.3517	16.2324	16.7704	17.966	18.89	19.1798	19.3029	19.0734	19.2806	20.1813	20.1999	20.5628	19.8265
	565.94	0.46093	33.5656	11.1084	13.8203	15.1206	16.4938	18.1046	18.089	18.0253	19.3786	19.8059	19.444	19.1929	18.9978	19.5946	19.8465
	566.95	0.64975	32.8982	10.9558	13.4615	14.7414	16.3646	16.3124	17.9771	17.1622	18.5522	18.1909	18.4402	18.713	18.2452	19.3336	18.0292
	567.97	0.31479	31.0651	10.5057	12.5199	14.8035	16.4833	16.2144	17.1268	17.3541	17.9565	17.7088	17.9862	17.8274	18.2172	18.1825	18.6114
	568.98	0.71528	30.906	10.1655	12.9925	14.1671	15.625	16.5442	15.9583	16.6787	17.1339	17.2407	17.1993	17.0913	17.8756	17.2277	18.281
	570	0.0811	28.208	9.06645	11.9754	13.7224	14.7312	15.3846	16.4431	15.0887	16.7119	16.634	16.433	16.674	16.9102	16.3842	17.2386
	571.02	0.43637	27.5721	9.12431	12.247	13.8642	14.7211	14.9271	15.5677	15.0854	16.3297	15.8197	15.6604	16.2697	16.3817	16.8091	16.7122
	572.05	0.55185	27.1321	8.86964	11.6428	13.8536	14.0804	14.689	14.7772	15.3906	15.1006	15.6861	15.7348	15.9977	15.6427	15.4559	16.2154
	572.94	0.44042	25.431	9.21015	10.8768	13.1042	13.6215	14.1303	14.754	14.8009	15.2709	15.2739	15.1786	15.0409	15.3351	15.2111	15.3711
	573.97	0.40018	25.3065	8.11753	11.0268	12.6468	13.3517	13.9838	14.4344	13.4405	14.5719	15.3065	14.5711	15.2513	14.3524	15.0684	14.962
	575	-0.08092	24.2494	8.25321	10.5432	10.9134	12.2341	12.9002	13.4442	13.6561	14.057	13.8966	14.4054	14.2521	13.8673	14.7198	14.4864
	576.02	0.68726	22.9594	7.65851	10.7665	11.5188	12.7696	13.1558	13.4402	12.8457	13.9443	13.615	13.4909	13.383	13.5306	14.3888	14.1847
	577.05	0.35935	22.2918	7.64171	10.0663	10.8556	11.2242	12.4182	12.3303	12.3602	12.8682	12.6732	13.4947	13.0358	13.559	13.4162	13.2482
	577.94	0.15945	21.6245	7.60933	10.1678	11.3327	11.2333	11.8171	12.0246	12.0638	12.2271	11.8943	13.2198	13.1314	13.1029	13.349	13.5475
	578.97	0.27837	20.6848	7.51394	9.3164	10.5876	11.0556	12.0023	11.5047	12.3315	13.098	12.8231	12.1527	13.0742	13.1272	12.9004	12.7273
	580	0.47162	20.404	7.17154	8.75954	10.0359	10.4398	11.7712	11.8938	11.7154	11.4047	11.8714	11.7446	11.7676	12.3481	12.5346	12.7952
	581.02	0.19902	20.2903	6.90867	8.72671	9.7493	10.4953	10.8482	11.5097	10.8907	11.2267	11.9223	11.8249	11.8432	11.4456	12.7919	11.7468
	582.05	0.31809	18.923	6.74084	8.55615	9.47691	10.0129	10.1357	10.7049	10.5752	11.4654	10.818	11.5186	11.1995	10.5805	12.2114	11.3907
	582.94	0	17.8525	6.74004	7.88884	8.86596	9.6417	9.78734	10.7059	10.7108	10.5453	10.5196	10.6311	10.5504	11.6753	10.7589	10.6196
	583.97	0.28114	17.2697	6.86229	8.05792	9.17794	9.41309	9.75438	10.4566	10.5128	10.4029	10.1956	11.0051	10.4616	10.0079	10.8343	11.0455
	585	0.41176	16.6395	5.94043	7.61875	8.34403	9.32392	9.48908	9.81223	10.0193	9.9373	9.64643	10.6697	10.3939	10.5678	9.9043	10.544
	586.02	0.07899	16.4368	5.5431	7.42595	8.41346	9.02935	9.20635	9.10915	9.14931	9.65657	9.8739	9.48515	10.8293	10.3587	10.0086	9.94417
	587.05	0	15.4291	6.12601	6.87859	7.73919	8.96861	8.8552	9.50194	9.43726	9.51467	9.28552	10.0068	10.1608	9.51701	9.3293	9.71599
	587.94	0.52664	15.7506	5.92213	6.88083	7.26363	7.97639	8.5327	9.3765	8.92202	8.62726	8.83804	9.17468	8.87273	9.6978	9.54829	9.75398
	588.97	0.08074	14.1841	5.30005	7.05863	7.56779	8.71352	7.79555	8.15733	8.7879	8.98251	8.57613	9.16293	9.50463	9.09642	9.78348	9.18896
	590	0.27891	14.945	5.43347	6.75763	7.96166	8.11115	8.18251	8.71031	8.23443	8.66996	8.31771	9.27827	9.36087	8.70121	9.28531	8.83572
	591.01	0.04013	13.9402	5.0358	6.34345	7.52545	8.18746	7.65439	8.32305	8.25867	7.98514	7.91114	8.30663	8.93701	8.72818	9.00332	9.02712
	592.02	0	13.7513	4.83423	6.53829	6.97957	7.64636	7.8079	7.41213	7.69826	7.87524	7.93129	8.29724	8.3682	8.02118	7.91589	8.22224
	593.04	0.66806	12.6281	4.61466	6.11951	6.99521	7.26471	7.80873	7.40108	7.66959	8.24019	8.44836	8.29316	8.15486	7.56972	8.29148	8.85318
	594.05	0.3628	12.0579	4.86859	6.31743	6.63717	6.56893	7.47253	7.32542	7.44495	7.94306	7.87615	7.33802	7.69679	7.65609	8.39391	8.21961
	595.07	0.58484	12.3813	4.77739	5.82684	6.28431	6.44116	6.93426	7.15662	7.31448	7.06646	7.80452	7.3315	7.53191	7.7156	7.41305	7.68103
	595.94	0.28402	11.5843	4.3358	6.44802	5.9003	6.16469	6.75676	6.67682	6.81098	6.96275	6.92461	7.00263	7.37452	7.59021	7.18965	8.01516
	596.95	0.36612	11.0793	4.17571	5.42028	6.09301	5.83228	6.10368	6.72188	6.92274	6.99973	6.61637	7.01866	7.07373	7.13278	6.55831	6.85325
	597.97	0.44734	10.8638	4.33426	5.4314	5.763	6.01522	6.04087	6.16658	6.63187	6.98531	6.61832	7.1801	6.69407	6.70204	6.58031	6.82798
	598.98	0.07913	9.98777	4.00047	4.64737	5.4141	6.17236	6.51591	6.3188	6.5491	6.50241	7.05531	6.32683	6.17871	6.32707	6.41336	6.2055
	600	0.28776	9.47906	4.33005	4.62163	5.29416	5.92823	6.58664	5.59821	6.57374	6.06657	6.33764	6.51311	6.56395	6.24461	6.47896	6.64412

## Sheet: Figure 6C
	Figure 6C
			F/F0
	data
		time	NADPH only	25 nMTrxR	50nMTrxR	200 nM U498CTrxR
		0	1	1	1	1
		1	1.372	10.0766	27.4791	2.12083
		2	1.454	16.2027	43.5014	2.75625
		3	1.531	20.527	53.8022	3.46875
		4	1.621	23.7703	59.9053	4.26042
		5	1.705	25.9099	64.1031	5.05417
		6	1.702	28.2523	67.5376	5.76667
		7	1.703	30.0541	69.0641	6.56042
		8	1.704	31.1351	70.2061	7.27083
		9	1.705	32.036	71.351	7.9875
		10	1.706	32.5766	71.7326	8.85833
		11	1.714	33.6577	72.1142	9.49167
		12	1.732	34.1982	72.4958	10.2063
		13	1.752	34.7387	72.7326	10.9187
		14	1.762	35.0991	72.8747	11.6333
		15 min	1.774	35.4595	73.0836	12.3458

[truncated: 36 more sheets: Figure 6D, Figure 6E, Figure 6F, Figure 6G, Figure 7A, Figure 7B, Figure 7C, Figure 7D, Figure 7E, Supplementary Figure 1A, Supplementary Figure 1B, Supplementary Figure 1C, Supplementary Figure 1D, Supplementary Figure 1E, Supplementary Figure 1F, Supplementary Figure 2A, Supplementary Figure 2B, Supplementary Figure 2C, Supplementary Figure 2D, Supplementary Figure 8A …]
